# Supplementary material for: A bioactivated in vivo assembly nanotechnology fabricated NIR probe for small pancreatic tumor intraoperative imaging
Source: Nat Commun. 2022 Jan 20;13:418. doi: 10.1038/s41467-021-27932-y (PMC8776730; doi:10.1038/s41467-021-27932-y)
Supplement: Supplementary file 4 — Source Data [file 41467_2021_27932_MOESM4_ESM.xlsx]

## Sheet: table1
Name	Molecular sequencea	Critical assembly concentration (CAC)b (μM)	Targeting receptor	Tailoring enzyme
M1	mPEG-GPAKLVFFGC(IR783)GRGD	>500	αvβ3	FAP-α
M2	mPEG-AGGKLVFFGC(IR783)GRGD	>500	αvβ3	-
M3	mPEG-GPAKLVFFGCGRGD	>303.7	αvβ3	FAP-α
R-M1	AKLVFFGC(IR783)GRGD	37.2	αvβ3	-
M4	mPEG-GPAKLVFFGC(IR783)GDTG	>500	-	FAP-α
M5	mPEG-AGGKLVFFGCGRGD	>332.7	αvβ3	-
R-M3	AKLVFFGCGRGD	19.2	αvβ3	-
a mPEG was methoxy polyethylene glycol with a molecular weight around 2000.
b the CAC was analyzed based on pyrene.

## Sheet: fig3 a
wavelength	M1	M3
nm	mdeg	mdeg
260	-0.05208	0.28079
259.5	-0.06361	0.27718
259	-0.07956	0.26615
258.5	-0.09292	0.25301
258	-0.10893	0.23978
257.5	-0.13245	0.23087
257	-0.15069	0.23208
256.5	-0.16669	0.25594
256	-0.18022	0.27714
255.5	-0.19248	0.28634
255	-0.20742	0.26694
254.5	-0.21067	0.23887
254	-0.21604	0.2003
253.5	-0.21871	0.16815
253	-0.21596	0.13592
252.5	-0.2111	0.1109
252	-0.20982	0.08334
251.5	-0.20775	0.06335
251	-0.22197	0.05194
250.5	-0.2355	0.05375
250	-0.25555	0.06309
249.5	-0.26735	0.06519
249	-0.27625	0.04484
248.5	-0.2871	0.0038
248	-0.29282	-0.05354
247.5	-0.29942	-0.112
247	-0.29893	-0.1811
246.5	-0.29444	-0.25407
246	-0.29797	-0.33481
245.5	-0.30226	-0.42169
245	-0.30491	-0.52787
244.5	-0.31017	-0.64492
244	-0.31312	-0.79353
243.5	-0.32537	-0.97955
243	-0.33375	-1.18687
242.5	-0.33195	-1.41226
242	-0.34221	-1.6587
241.5	-0.35589	-1.91826
241	-0.37276	-2.20895
240.5	-0.39444	-2.52668
240	-0.42344	-2.89105
239.5	-0.45595	-3.27564
239	-0.49865	-3.687
238.5	-0.53792	-4.11582
238	-0.57621	-4.59208
237.5	-0.60968	-5.10449
237	-0.64543	-5.68899
236.5	-0.68698	-6.32892
236	-0.71645	-7.02236
235.5	-0.74099	-7.77008
235	-0.76724	-8.54924
234.5	-0.8042	-9.34261
234	-0.84245	-10.1425
233.5	-0.88282	-10.9443
233	-0.91922	-11.7505
232.5	-0.94653	-12.5716
232	-0.95794	-13.422
231.5	-0.97602	-14.3277
231	-0.99434	-15.2623
230.5	-1.01352	-16.1864
230	-1.03855	-17.1071
229.5	-1.06653	-17.9904
229	-1.08712	-18.85
228.5	-1.0928	-19.6875
228	-1.08861	-20.5068
227.5	-1.08593	-21.2782
227	-1.07198	-21.9749
226.5	-1.05042	-22.5716
226	-1.01593	-23.0568
225.5	-0.97994	-23.4741
225	-0.95548	-23.8101
224.5	-0.94411	-24.0984
224	-0.93693	-24.3666
223.5	-0.95183	-24.6081
223	-0.98154	-24.7995
222.5	-1.01225	-24.9214
222	-1.07052	-25.0137
221.5	-1.14587	-25.0652
221	-1.24158	-25.1104
220.5	-1.35611	-25.1093
220	-1.50252	-25.1051
219.5	-1.68423	-25.0818
219	-1.90031	-25.0465
218.5	-2.13187	-24.9957
218	-2.37638	-24.9762
217.5	-2.63345	-24.9926
217	-2.87228	-25.0096
216.5	-3.07493	-25.0505
216	-3.28291	-25.0685
215.5	-3.49672	-25.0889
215	-3.6833	-25.128
214.5	-3.84408	-25.1992
214	-3.94887	-25.2941
213.5	-4.06433	-25.3966
213	-4.18676	-25.5083
212.5	-4.27556	-25.6132
212	-4.35913	-25.7762
211.5	-4.4559	-25.9989
211	-4.54612	-26.3163
210.5	-4.61115	-26.6585
210	-4.6895	-26.9858
209.5	-4.80848	-27.2379
209	-5.00701	-27.4143
208.5	-5.26263	-27.403
208	-5.58158	-27.2548
207.5	-5.92566	-26.8728
207	-6.34205	-26.2617
206.5	-6.85994	-25.2555
206	-7.39647	-23.9978
205.5	-7.92498	-22.37
205	-8.41646	-20.571
204.5	-8.90999	-18.3594
204	-9.34054	-15.8576
203.5	-9.75397	-12.9933
203	-10.1608	-10.035
202.5	-10.566	-6.98337
202	-10.9857	-4.02027
201.5	-11.3949	-0.88858
201	-11.6657	2.41563
200.5	-11.7916	6.1258
200	-12.0017	10.2495
199.5	-12.1245	14.6827
199	-12.1415	19.2952
198.5	-12.2834	24.0354
198	-12.4137	28.5211
197.5	-12.6798	32.8334
197	-12.9351	36.4969
196.5	-13.0788	39.6501
196	-13.0529	41.9073
195.5	-12.7927	43.9531
195	-12.513	45.514
194.5	-12.2076	46.9413
194	-11.5731	48.491
193.5	-11.0421	50.1412
193	-10.2497	51.0679
192.5	-9.35891	51.7243
192	-8.25723	52.4285
191.5	-7.20891	52.0957
191	-6.38183	51.3382
190.5	-5.4474	50.6174
190	-4.41277	49.6231

## Sheet: fig 3b
wavenumber	M3	M1
cm-1
1760	94.9962	1.89179
1759	95.0043	1.88802
1758	94.9873	1.88401
1757	94.9446	1.87977
1756	94.9143	1.87536
1755	94.9052	1.87081
1754	94.9004	1.86609
1753	94.8739	1.86118
1752	94.8221	1.8561
1751	94.7796	1.85086
1750	94.7691	1.84547
1749	94.7642	1.83996
1748	94.7487	1.83431
1747	94.723	1.82847
1746	94.6797	1.82243
1745	94.6327	1.8162
1744	94.6011	1.80979
1743	94.5761	1.80321
1742	94.5193	1.79653
1741	94.4067	1.78983
1740	94.2668	1.78316
1739	94.1722	1.77653
1738	94.137	1.76991
1737	94.1201	1.76327
1736	94.0445	1.7566
1735	93.8372	1.74991
1734	93.661	1.74324
1733	93.6525	1.73658
1732	93.6823	1.72997
1731	93.6989	1.72343
1730	93.6718	1.71696
1729	93.5743	1.71057
1728	93.4399	1.70426
1727	93.3201	1.69812
1726	93.2193	1.69224
1725	93.1211	1.68655
1724	93.021	1.68086
1723	92.9371	1.67508
1722	92.8936	1.66925
1721	92.8874	1.6634
1720	92.8712	1.65749
1719	92.7407	1.65149
1718	92.5	1.64538
1717	92.373	1.63913
1716	92.3751	1.63267
1715	92.3852	1.62592
1714	92.3826	1.61886
1713	92.3525	1.6115
1712	92.292	1.60385
1711	92.2322	1.59593
1710	92.202	1.58785
1709	92.199	1.57966
1708	92.1925	1.57129
1707	92.145	1.56271
1706	92.0736	1.55387
1705	92.0264	1.54471
1704	91.9617	1.53517
1703	91.8482	1.52528
1702	91.6633	1.51506
1701	91.3557	1.50457
1700	91.0617	1.49384
1699	90.9204	1.48276
1698	90.894	1.47128
1697	90.9057	1.45942
1696	90.8915	1.44732
1695	90.8163	1.43506
1694	90.7413	1.42266
1693	90.7172	1.4101
1692	90.6856	1.39736
1691	90.6033	1.3844
1690	90.507	1.37123
1689	90.4462	1.35791
1688	90.4176	1.34449
1687	90.3879	1.331
1686	90.3157	1.31747
1685	90.1579	1.30395
1684	90.0708	1.2905
1683	90.0079	1.27713
1682	89.8633	1.26381
1681	89.7257	1.25059
1680	89.6018	1.23752
1679	89.4684	1.22473
1678	89.317	1.21223
1677	89.134	1.19991
1676	88.935	1.18771
1675	88.8191	1.17568
1674	88.7977	1.16387
1673	88.7827	1.15244
1672	88.719	1.14152
1671	88.6101	1.13103
1670	88.5583	1.12088
1669	88.5949	1.11113
1668	88.575	1.10183
1667	88.4769	1.09296
1666	88.3618	1.08446
1665	88.2433	1.07635
1664	88.1146	1.06868
1663	88.0385	1.06148
1662	88.0587	1.05478
1661	88.0696	1.04866
1660	88.0209	1.04308
1659	87.9549	1.03784
1658	87.913	1.03279
1657	87.9016	1.02791
1656	87.9143	1.02324
1655	87.8701	1.01874
1654	87.722	1.01435
1653	87.845	1.01008
1652	87.9291	1.00604
1651	87.8659	1.0024
1650	87.8633	0.99923
1649	87.8455	0.99658
1648	87.7256	0.99458
1647	87.6744	0.99347
1646	87.744	0.99346
1645	87.6764	0.99466
1644	87.5224	0.99704
1643	87.3865	1.00059
1642	87.2719	1.00527
1641	87.1637	1.0111
1640	87.0525	1.01816
1639	86.9299	1.0265
1638	86.7668	1.03601
1637	86.5063	1.04647
1636	86.1887	1.05775
1635	85.871	1.06982
1634	85.5227	1.08264
1633	85.2093	1.0962
1632	84.9322	1.11052
1631	84.6791	1.12565
1630	84.4941	1.14155
1629	84.4475	1.1581
1628	84.5788	1.17513
1627	84.831	1.19261
1626	85.1126	1.21062
1625	85.4367	1.22914
1624	85.9338	1.24801
1623	86.672	1.26709
1622	87.3941	1.2863
1621	87.8565	1.30549
1620	88.1362	1.32457
1619	88.3593	1.34349
1618	88.6121	1.36218
1617	89.0228	1.38049
1616	89.5678	1.39836
1615	89.9885	1.41575
1614	90.2345	1.43262
1613	90.4046	1.44885
1612	90.5635	1.46439
1611	90.7517	1.47912
1610	90.9647	1.49296
1609	91.1714	1.50587
1608	91.36	1.51786
1607	91.5326	1.52893
1606	91.6684	1.53903
1605	91.7621	1.54819
1604	91.8515	1.55658
1603	91.9639	1.56438
1602	92.0824	1.57177
1601	92.1778	1.5788
1600	92.2523	1.58548

## Sheet: fig 3c
wavelength	R-M1
nm	mdeg
240	0.3334
239.5	0.3342
239	0.3335
238.5	0.33
238	0.3221
237.5	0.3083
237	0.2877
236.5	0.2615
236	0.2312
235.5	0.1985
235	0.165
234.5	0.1314
234	0.0952
233.5	0.0528
233	0.0008
232.5	-0.0644
232	-0.1449
231.5	-0.2377
231	-0.3382
230.5	-0.442
230	-0.5447
229.5	-0.6433
229	-0.7413
228.5	-0.8434
228	-0.9548
227.5	-1.0802
227	-1.2229
226.5	-1.3798
226	-1.5462
225.5	-1.7172
225	-1.8881
224.5	-2.0552
224	-2.219
223.5	-2.3811
223	-2.5432
222.5	-2.7069
222	-2.8729
221.5	-3.0387
221	-3.201
220.5	-3.3564
220	-3.5016
219.5	-3.6338
219	-3.7522
218.5	-3.857
218	-3.9479
217.5	-4.0249
217	-4.0875
216.5	-4.1331
216	-4.1585
215.5	-4.1608
215	-4.1368
214.5	-4.0834
214	-3.9976
213.5	-3.8763
213	-3.7162
212.5	-3.5144
212	-3.2685
211.5	-2.9795
211	-2.6496
210.5	-2.2805
210	-1.8741
209.5	-1.4298
209	-0.9361
208.5	-0.3788
208	0.2563
207.5	0.9834
207	1.8094
206.5	2.7133
206	3.6669
205.5	4.6419
205	5.61
204.5	6.5497
204	7.4655
203.5	8.3684
203	9.2697
202.5	10.1803
202	11.107
201.5	12.0393
201	12.9623
200.5	13.8611
200	14.7207
199.5	15.5248
199	16.251
198.5	16.8755
198	17.3743
197.5	17.7238
197	17.9079
196.5	17.9422
196	17.8504
195.5	17.656
195	17.3824
194.5	17.0493
194	16.6607
193.5	16.2166
193	15.7168
192.5	15.1615
192	14.5524
191.5	13.8989
191	13.212
190.5	12.5029
190	11.7827

## Sheet: fig 3d
wavenumber	oligomer	fibril
cm-1
1760	1.83603	91.2704
1759	1.83227	91.252
1758	1.8283	91.2438
1757	1.82425	91.2525
1756	1.82017	91.2617
1755	1.8159	91.252
1754	1.81138	91.2274
1753	1.80675	91.1961
1752	1.80225	91.1634
1751	1.79799	91.1416
1750	1.79381	91.1317
1749	1.78951	91.1213
1748	1.78493	91.1124
1747	1.78013	91.1086
1746	1.77525	91.1006
1745	1.77034	91.0884
1744	1.76538	91.0841
1743	1.76024	91.0859
1742	1.75493	91.0696
1741	1.74955	91.0234
1740	1.74415	90.9723
1739	1.73862	90.9447
1738	1.73291	90.9268
1737	1.72725	90.8951
1736	1.7218	90.8431
1735	1.71647	90.7826
1734	1.71115	90.7738
1733	1.70573	90.8016
1732	1.70021	90.7894
1731	1.69463	90.7726
1730	1.689	90.7719
1729	1.68334	90.7492
1728	1.67762	90.6854
1727	1.67183	90.6104
1726	1.66604	90.5475
1725	1.66027	90.4883
1724	1.65436	90.4209
1723	1.64811	90.352
1722	1.64143	90.2952
1721	1.63431	90.2518
1720	1.62682	90.2116
1719	1.61885	90.143
1718	1.6104	90.0093
1717	1.60165	89.864
1716	1.59252	89.7746
1715	1.58278	89.7337
1714	1.57251	89.7169
1713	1.56203	89.6857
1712	1.55142	89.626
1711	1.54061	89.5595
1710	1.52946	89.5041
1709	1.51805	89.4491
1708	1.50644	89.3742
1707	1.4947	89.2769
1706	1.48282	89.1699
1705	1.471	89.0637
1704	1.45973	88.9504
1703	1.44887	88.8348
1702	1.43806	88.7078
1701	1.42735	88.5124
1700	1.41677	88.2314
1699	1.40629	87.9905
1698	1.39603	87.8905
1697	1.38607	87.8906
1696	1.37627	87.9037
1695	1.36657	87.8384
1694	1.35704	87.7217
1693	1.34773	87.6292
1692	1.33873	87.5603
1691	1.33012	87.485
1690	1.32206	87.392
1689	1.31462	87.2977
1688	1.30764	87.2312
1687	1.30091	87.2086
1686	1.2943	87.2107
1685	1.28767	87.1691
1684	1.28094	87.0366
1683	1.27429	86.8505
1682	1.26785	86.694
1681	1.26156	86.6083
1680	1.2553	86.5589
1679	1.2489	86.5095
1678	1.24246	86.4544
1677	1.23598	86.3888
1676	1.22936	86.2995
1675	1.22254	86.2031
1674	1.21602	86.1389
1673	1.21055	86.1112
1672	1.20559	86.0926
1671	1.20057	86.0576
1670	1.19565	86.0235
1669	1.19089	86.0156
1668	1.18635	86.001
1667	1.18238	85.9775
1666	1.17901	85.9671
1665	1.17594	85.9624
1664	1.17289	85.9361
1663	1.16935	85.8834
1662	1.1653	85.8395
1661	1.16097	85.8133
1660	1.15634	85.7899
1659	1.15138	85.7719
1658	1.14615	85.7696
1657	1.14088	85.799
1656	1.13595	85.8671
1655	1.13124	85.9483
1654	1.12612	85.9157
1653	1.12036	85.6811
1652	1.11406	85.3748
1651	1.10724	85.1946
1650	1.09983	85.1479
1649	1.09165	85.139
1648	1.08267	85.0311
1647	1.07315	84.8008
1646	1.06347	84.6255
1645	1.05382	84.5323
1644	1.04432	84.4713
1643	1.03518	84.4289
1642	1.02669	84.3893
1641	1.01905	84.3308
1640	1.0125	84.2491
1639	1.00722	84.1611
1638	1.00327	84.0555
1637	1.00076	83.8236
1636	1	83.3347
1635	1.00132	82.7494
1634	1.00504	82.3157
1633	1.0109	82.0355
1632	1.01799	81.8145
1631	1.02647	81.6079
1630	1.03681	81.4296
1629	1.04894	81.3208
1628	1.06275	81.3247
1627	1.0781	81.4661
1626	1.09451	81.7414
1625	1.11166	82.1522
1624	1.12969	82.7212
1623	1.14865	83.4111
1622	1.1684	84.0449
1621	1.18875	84.5138
1620	1.20949	84.8831
1619	1.23053	85.2258
1618	1.25178	85.5725
1617	1.27309	85.948
1616	1.29407	86.3173
1615	1.31404	86.5806
1614	1.33266	86.7563
1613	1.35015	86.9159
1612	1.36654	87.0844
1611	1.38175	87.2502
1610	1.39578	87.3995
1609	1.40868	87.5356
1608	1.42054	87.6685
1607	1.4315	87.7916
1606	1.44164	87.8919
1605	1.45099	87.9745
1604	1.45961	88.0583
1603	1.46778	88.151
1602	1.47567	88.2459
1601	1.48314	88.3367
1600	1.49	88.4216

## Sheet: fig 3e
	M1	M3	R-M1
Helix	0	45	0.5
Beta	32.2	38.7	72
Turn	2.2	0	27.5
Random	66.1	16.3	0
RMS	14.093	5.66	23.908

## Sheet: fig 3f
time	averaged intensity	SD
min	a.u.
0	1608.19	255.818
1	2182.46	303.083
2.5	1895.46	279.462
3.5	1683.3	262
5	2468.8	326.65
6.5	2301.94	312.917
8	2412.3	322
12	2492.29	328.583
14.5	2747.94	349.625
16	2541.39	332.625
20	2571.76	335.125
26	2786.67	352.812
30.5	2801.1	354
32	2841.97	357.364
35	2942.85	365.667
37	2805.15	354.333
40	2883.45	360.778
42	2667.45	343
44	2689.11	369.474
48	2933	397.778
56	2882.81	385.417

## Sheet: fig 3g 
2θ
o
20	50.0344
20.02	50.0887
20.04	50.139
20.06	50.1897
20.08	50.2407
20.1	50.291
20.12	50.3393
20.14	50.3868
20.16	50.4298
20.18	50.4713
20.2	50.515
20.22	50.5542
20.24	50.5932
20.26	50.6324
20.28	50.6749
20.3	50.7166
20.32	50.7602
20.34	50.7979
20.36	50.8371
20.38	50.8771
20.4	50.9162
20.42	50.9541
20.44	50.9923
20.46	51.0283
20.48	51.0637
20.5	51.1007
20.52	51.1414
20.54	51.1788
20.56	51.2129
20.58	51.2473
20.6	51.2818
20.62	51.3181
20.64	51.3564
20.66	51.3935
20.68	51.4298
20.7	51.4637
20.72	51.4974
20.74	51.5334
20.76	51.5677
20.78	51.6027
20.8	51.6369
20.82	51.673
20.84	51.7081
20.86	51.7461
20.88	51.7852
20.9	51.824
20.92	51.8649
20.94	51.9052
20.96	51.9495
20.98	51.994
21	52.0411
21.02	52.0941
21.04	52.147
21.06	52.2017
21.08	52.2565
21.1	52.3115
21.12	52.3684
21.14	52.425
21.16	52.4793
21.18	52.5328
21.2	52.5847
21.22	52.6339
21.24	52.6847
21.26	52.7341
21.28	52.7847
21.3	52.8342
21.32	52.8855
21.34	52.9346
21.36	52.9828
21.38	53.0304
21.4	53.0777
21.42	53.1266
21.44	53.1718
21.46	53.2184
21.48	53.2677
21.5	53.3186
21.52	53.3715
21.54	53.4257
21.56	53.4812
21.58	53.539
21.6	53.6017
21.62	53.6653
21.64	53.733
21.66	53.8031
21.68	53.8741
21.7	53.9431
21.72	54.0127
21.74	54.0845
21.76	54.1622
21.78	54.2396
21.8	54.3175
21.82	54.3946
21.84	54.4726
21.86	54.5525
21.88	54.6356
21.9	54.7172
21.92	54.7953
21.94	54.8707
21.96	54.9481
21.98	55.0255
22	55.1022
22.02	55.1772
22.04	55.2527
22.06	55.3304
22.08	55.4069
22.1	55.4831
22.12	55.5624
22.14	55.6413
22.16	55.7194
22.18	55.7992
22.2	55.8811
22.22	55.9616
22.24	56.0406
22.26	56.123
22.28	56.2035
22.3	56.2852
22.32	56.3681
22.34	56.45
22.36	56.5374
22.38	56.6249
22.4	56.7141
22.42	56.8055
22.44	56.8976
22.46	56.9888
22.48	57.0824
22.5	57.1754
22.52	57.27
22.54	57.3613
22.56	57.4539
22.58	57.5506
22.6	57.6487
22.62	57.7463
22.64	57.8448
22.66	57.9424
22.68	58.0436
22.7	58.1468
22.72	58.2517
22.74	58.3513
22.76	58.4532
22.78	58.5577
22.8	58.6634
22.82	58.766
22.84	58.8685
22.86	58.9734
22.88	59.0789
22.9	59.1838
22.92	59.2906
22.94	59.3959
22.96	59.5017
22.98	59.6067
23	59.7126
23.02	59.8158
23.04	59.9145
23.06	60.0117
23.08	60.1068
23.1	60.2014
23.12	60.2963
23.14	60.3927
23.16	60.4884
23.18	60.5843
23.2	60.6818
23.22	60.7805
23.24	60.8803
23.26	60.9813
23.28	61.0807
23.3	61.1789
23.32	61.2782
23.34	61.3786
23.36	61.4806
23.38	61.5836
23.4	61.6915
23.42	61.7992
23.44	61.9089
23.46	62.0212
23.48	62.1351
23.5	62.253
23.52	62.3721
23.54	62.4918
23.56	62.6121
23.58	62.7317
23.6	62.8523
23.62	62.9717
23.64	63.0901
23.66	63.2092
23.68	63.3235
23.7	63.4382
23.72	63.5528
23.74	63.6668
23.76	63.7779
23.78	63.8845
23.8	63.9925
23.82	64.1029
23.84	64.2129
23.86	64.3217
23.88	64.4252
23.9	64.527
23.92	64.6325
23.94	64.7384
23.96	64.8455
23.98	64.9529
24	65.0635
24.02	65.1746
24.04	65.2894
24.06	65.4031
24.08	65.5188
24.1	65.6351
24.12	65.7495
24.14	65.8635
24.16	65.9826
24.18	66.1014
24.2	66.2191
24.22	66.3366
24.24	66.4559
24.26	66.5766
24.28	66.6947
24.3	66.8126
24.32	66.9296
24.34	67.0455
24.36	67.1625
24.38	67.2786
24.4	67.3935
24.42	67.5086
24.44	67.6236
24.46	67.7417
24.48	67.8642
24.5	67.9877
24.52	68.1109
24.54	68.234
24.56	68.3576
24.58	68.4812
24.6	68.6055
24.62	68.7297
24.64	68.8564
24.66	68.982
24.68	69.109
24.7	69.2343
24.72	69.3595
24.74	69.4865
24.76	69.6147
24.78	69.7415
24.8	69.8672
24.82	69.9928
24.84	70.124
24.86	70.2544
24.88	70.3828
24.9	70.5093
24.92	70.6352
24.94	70.7589
24.96	70.8809
24.98	71.0038
25	71.1297
25.02	71.2545
25.04	71.3817
25.06	71.5108
25.08	71.6412
25.1	71.7781
25.12	71.9165
25.14	72.054
25.16	72.1902
25.18	72.3276
25.2	72.4673
25.22	72.6034
25.24	72.7367
25.26	72.8685
25.28	73.0003
25.3	73.1396
25.32	73.28
25.34	73.4203
25.36	73.5586
25.38	73.6977
25.4	73.8403
25.42	73.9789
25.44	74.1181
25.46	74.2553
25.48	74.3928
25.5	74.5291
25.52	74.6589
25.54	74.7884
25.56	74.9188
25.58	75.0499
25.6	75.1832
25.62	75.3156
25.64	75.4475
25.66	75.5829
25.68	75.7182
25.7	75.8562
25.72	75.9948
25.74	76.1326
25.76	76.2724
25.78	76.4121
25.8	76.5547
25.82	76.6982
25.84	76.8389
25.86	76.9824
25.88	77.1259
25.9	77.27
25.92	77.4163
25.94	77.56
25.96	77.7046
25.98	77.8501
26	77.9969
26.02	78.14
26.04	78.2821
26.06	78.4244
26.08	78.5662
26.1	78.7062
26.12	78.848
26.14	78.996
26.16	79.1474
26.18	79.3002
26.2	79.4531
26.22	79.607
26.24	79.761
26.26	79.913
26.28	80.0625
26.3	80.215
26.32	80.3666
26.34	80.5142
26.36	80.6634
26.38	80.8151
26.4	80.9678
26.42	81.1187
26.44	81.2682
26.46	81.4142
26.48	81.5588
26.5	81.7021
26.52	81.8413
26.54	81.9809
26.56	82.1198
26.58	82.2587
26.6	82.4006
26.62	82.5411
26.64	82.6819
26.66	82.8212
26.68	82.9622
26.7	83.0996
26.72	83.2385
26.74	83.3783
26.76	83.5186
26.78	83.6609
26.8	83.8027
26.82	83.9391
26.84	84.0768
26.86	84.2113
26.88	84.3467
26.9	84.4829
26.92	84.6208
26.94	84.7601
26.96	84.9
26.98	85.0425
27	85.1816
27.02	85.317
27.04	85.4567
27.06	85.5963
27.08	85.735
27.1	85.8744
27.12	86.0138
27.14	86.1533
27.16	86.2949
27.18	86.4348
27.2	86.577
27.22	86.7164
27.24	86.858
27.26	87.0001
27.28	87.1431
27.3	87.2848
27.32	87.4235
27.34	87.5595
27.36	87.6982
27.38	87.8402
27.4	87.9805
27.42	88.1162
27.44	88.2552
27.46	88.3921
27.48	88.526
27.5	88.6604
27.52	88.7949
27.54	88.9326
27.56	89.065
27.58	89.1937
27.6	89.3202
27.62	89.4483
27.64	89.5747
27.66	89.7006
27.68	89.826
27.7	89.9534
27.72	90.0812
27.74	90.2113
27.76	90.3432
27.78	90.475
27.8	90.6072
27.82	90.7355
27.84	90.8631
27.86	90.99
27.88	91.1164
27.9	91.244
27.92	91.3723
27.94	91.4976
27.96	91.6247
27.98	91.7532
28	91.8815
28.02	92.0047
28.04	92.1304
28.06	92.2605
28.08	92.3886
28.1	92.5153
28.12	92.6424
28.14	92.7659
28.16	92.8844
28.18	92.9986
28.2	93.1098
28.22	93.2231
28.24	93.3363
28.26	93.4474
28.28	93.556
28.3	93.6667
28.32	93.7769
28.34	93.8858
28.36	93.9975
28.38	94.1088
28.4	94.2166
28.42	94.3246
28.44	94.4351
28.46	94.5418
28.48	94.6517
28.5	94.7603
28.52	94.8653
28.54	94.9727
28.56	95.0807
28.58	95.1866
28.6	95.2902
28.62	95.3896
28.64	95.4871
28.66	95.5833
28.68	95.6801
28.7	95.7751
28.72	95.8706
28.74	95.9639
28.76	96.0544
28.78	96.1457
28.8	96.2339
28.82	96.3195
28.84	96.4083
28.86	96.4955
28.88	96.583
28.9	96.6683
28.92	96.755
28.94	96.8381
28.96	96.9191
28.98	96.9994
29	97.0775
29.02	97.1581
29.04	97.2366
29.06	97.3121
29.08	97.3867
29.1	97.4607
29.12	97.5345
29.14	97.6027
29.16	97.6683
29.18	97.7348
29.2	97.7971
29.22	97.8566
29.24	97.9216
29.26	97.9856
29.28	98.0502
29.3	98.1149
29.32	98.1818
29.34	98.2492
29.36	98.3186
29.38	98.3829
29.4	98.4436
29.42	98.5062
29.44	98.571
29.46	98.631
29.48	98.6904
29.5	98.7533
29.52	98.8175
29.54	98.8838
29.56	98.946
29.58	99.0113
29.6	99.0766
29.62	99.1414
29.64	99.1983
29.66	99.2573
29.68	99.3135
29.7	99.3711
29.72	99.4246
29.74	99.4743
29.76	99.5189
29.78	99.5632
29.8	99.6035
29.82	99.6447
29.84	99.6854
29.86	99.725
29.88	99.7653
29.9	99.8004
29.92	99.8349
29.94	99.8745
29.96	99.9133
29.98	99.9476
30	99.9795
30.02	100.012
30.04	100.045
30.06	100.078
30.08	100.106
30.1	100.132
30.12	100.155
30.14	100.178
30.16	100.2
30.18	100.221
30.2	100.234
30.22	100.243
30.24	100.254
30.26	100.264
30.28	100.271
30.3	100.279
30.32	100.288
30.34	100.292
30.36	100.296
30.38	100.298
30.4	100.298
30.42	100.3
30.44	100.297
30.46	100.293
30.48	100.289
30.5	100.282
30.52	100.27
30.54	100.259
30.56	100.247
30.58	100.234
30.6	100.221
30.62	100.212
30.64	100.201
30.66	100.185
30.68	100.167
30.7	100.151
30.72	100.132
30.74	100.111
30.76	100.087
30.78	100.063
30.8	100.039
30.82	100.016
30.84	99.9936
30.86	99.9715
30.88	99.9459
30.9	99.9148
30.92	99.8795
30.94	99.8374
30.96	99.7963
30.98	99.7532
31	99.7095
31.02	99.6657
31.04	99.621
31.06	99.5777
31.08	99.533
31.1	99.4886
31.12	99.4408
31.14	99.3916
31.16	99.3433
31.18	99.2965
31.2	99.2428
31.22	99.1947
31.24	99.1468
31.26	99.0936
31.28	99.0411
31.3	98.9851
31.32	98.928
31.34	98.8686
31.36	98.8031
31.38	98.7336
31.4	98.6673
31.42	98.5996
31.44	98.5289
31.46	98.4574
31.48	98.3867
31.5	98.3203
31.52	98.2532
31.54	98.1876
31.56	98.116
31.58	98.0491
31.6	97.9819
31.62	97.9156
31.64	97.8492
31.66	97.7822
31.68	97.7127
31.7	97.6462
31.72	97.5762
31.74	97.5076
31.76	97.4405
31.78	97.379
31.8	97.315
31.82	97.2524
31.84	97.1867
31.86	97.1243
31.88	97.0637
31.9	97.0042
31.92	96.9488
31.94	96.8953
31.96	96.8349
31.98	96.773
32	96.7122
32.02	96.6473
32.04	96.5794
32.06	96.5123
32.08	96.4433
32.1	96.3754
32.12	96.3041
32.14	96.2344
32.16	96.1622
32.18	96.0922
32.2	96.0227
32.22	95.957
32.24	95.89
32.26	95.8176
32.28	95.7435
32.3	95.6747
32.32	95.6086
32.34	95.5447
32.36	95.4853
32.38	95.4248
32.4	95.3663
32.42	95.3099
32.44	95.2492
32.46	95.1897
32.48	95.1337
32.5	95.0773
32.52	95.0191
32.54	94.9663
32.56	94.9152
32.58	94.8619
32.6	94.8076
32.62	94.7543
32.64	94.697
32.66	94.6385
32.68	94.5846
32.7	94.5282
32.72	94.4732
32.74	94.4161
32.76	94.3624
32.78	94.3107
32.8	94.2602
32.82	94.2064
32.84	94.1506
32.86	94.0955
32.88	94.0382
32.9	93.9835
32.92	93.9282
32.94	93.8771
32.96	93.8262
32.98	93.7752
33	93.7242
33.02	93.6737
33.04	93.6257
33.06	93.577
33.08	93.5257
33.1	93.4762
33.12	93.4231
33.14	93.3747
33.16	93.327
33.18	93.2776
33.2	93.2256
33.22	93.1785
33.24	93.1301
33.26	93.0781
33.28	93.0241
33.3	92.9651
33.32	92.9112
33.34	92.8554
33.36	92.7963
33.38	92.7374
33.4	92.678
33.42	92.6148
33.44	92.5531
33.46	92.4942
33.48	92.4315
33.5	92.3705
33.52	92.3064
33.54	92.2456
33.56	92.1825
33.58	92.1212
33.6	92.0575
33.62	91.9916
33.64	91.9261
33.66	91.8632
33.68	91.803
33.7	91.7424
33.72	91.6811
33.74	91.6174
33.76	91.5518
33.78	91.4858
33.8	91.4146
33.82	91.345
33.84	91.2754
33.86	91.2061
33.88	91.1318
33.9	91.0538
33.92	90.9745
33.94	90.8954
33.96	90.8116
33.98	90.7272
34	90.6447
34.02	90.5621
34.04	90.4839
34.06	90.4061
34.08	90.3262
34.1	90.2499
34.12	90.1739
34.14	90.0994
34.16	90.0232
34.18	89.9434
34.2	89.8642
34.22	89.7837
34.24	89.7044
34.26	89.6303
34.28	89.5595
34.3	89.4907
34.32	89.4164
34.34	89.34
34.36	89.263
34.38	89.181
34.4	89.1014
34.42	89.0206
34.44	88.9378
34.46	88.8571
34.48	88.7759
34.5	88.6956
34.52	88.6155
34.54	88.539
34.56	88.4573
34.58	88.3735
34.6	88.2908
34.62	88.2083
34.64	88.1244
34.66	88.041
34.68	87.9607
34.7	87.8826
34.72	87.8091
34.74	87.7297
34.76	87.6553
34.78	87.5828
34.8	87.5114
34.82	87.4386
34.84	87.3672
34.86	87.2986
34.88	87.2277
34.9	87.1595
34.92	87.0894
34.94	87.0237
34.96	86.9547
34.98	86.8875
35	86.8233
35.02	86.7603
35.04	86.6972
35.06	86.6288
35.08	86.5593
35.1	86.4942
35.12	86.4273
35.14	86.3609
35.16	86.294
35.18	86.2241
35.2	86.1545
35.22	86.0867
35.24	86.0173
35.26	85.9477
35.28	85.8819
35.3	85.8204
35.32	85.7597
35.34	85.6961
35.36	85.6333
35.38	85.5734
35.4	85.5157
35.42	85.4609
35.44	85.41
35.46	85.3567
35.48	85.2995
35.5	85.2417
35.52	85.1781
35.54	85.1121
35.56	85.0455
35.58	84.9847
35.6	84.9253
35.62	84.8635
35.64	84.8021
35.66	84.7408
35.68	84.6756
35.7	84.6094
35.72	84.5437
35.74	84.4783
35.76	84.4142
35.78	84.3474
35.8	84.2827
35.82	84.2203
35.84	84.1567
35.86	84.0955
35.88	84.0335
35.9	83.9762
35.92	83.9179
35.94	83.8555
35.96	83.7907
35.98	83.7279
36	83.6655
36.02	83.6038
36.04	83.5415
36.06	83.4776
36.08	83.4163
36.1	83.355
36.12	83.2877
36.14	83.2155
36.16	83.1443
36.18	83.0729
36.2	83.0061
36.22	82.9377
36.24	82.8735
36.26	82.8123
36.28	82.7466
36.3	82.6786
36.32	82.6094
36.34	82.5455
36.36	82.4801
36.38	82.4151
36.4	82.3507
36.42	82.2824
36.44	82.2121
36.46	82.1406
36.48	82.0683
36.5	81.9957
36.52	81.9167
36.54	81.8368
36.56	81.7555
36.58	81.6773
36.6	81.6003
36.62	81.5218
36.64	81.4422
36.66	81.364
36.68	81.2836
36.7	81.1977
36.72	81.1089
36.74	81.0177
36.76	80.9303
36.78	80.8405
36.8	80.7483
36.82	80.6547
36.84	80.5616
36.86	80.4667
36.88	80.3716
36.9	80.2813
36.92	80.1902
36.94	80.1017
36.96	80.0151
36.98	79.9269
37	79.835
37.02	79.7409
37.04	79.6448
37.06	79.5473
37.08	79.4543
37.1	79.3648
37.12	79.2736
37.14	79.1793
37.16	79.0884
37.18	78.999
37.2	78.9103
37.22	78.8204
37.24	78.7292
37.26	78.637
37.28	78.5402
37.3	78.4418
37.32	78.3415
37.34	78.2438
37.36	78.1474
37.38	78.0521
37.4	77.9552
37.42	77.8587
37.44	77.7604
37.46	77.6593
37.48	77.5589
37.5	77.4582
37.52	77.3617
37.54	77.2698
37.56	77.1809
37.58	77.0894
37.6	76.9916
37.62	76.8919
37.64	76.7953
37.66	76.6964
37.68	76.5938
37.7	76.4927
37.72	76.394
37.74	76.293
37.76	76.1876
37.78	76.08
37.8	75.9734
37.82	75.8649
37.84	75.7536
37.86	75.6429
37.88	75.5331
37.9	75.4244
37.92	75.3122
37.94	75.2043
37.96	75.0999
37.98	74.9941
38	74.8875
38.02	74.7834
38.04	74.679
38.06	74.5758
38.08	74.4733
38.1	74.3705
38.12	74.2724
38.14	74.1781
38.16	74.0866
38.18	73.9961
38.2	73.91
38.22	73.8223
38.24	73.7353
38.26	73.6416
38.28	73.5447
38.3	73.4504
38.32	73.3566
38.34	73.2634
38.36	73.1678
38.38	73.0725
38.4	72.9763
38.42	72.8822
38.44	72.7905
38.46	72.7048
38.48	72.6222
38.5	72.5372
38.52	72.4511
38.54	72.3648
38.56	72.2817
38.58	72.1969
38.6	72.107
38.62	72.017
38.64	71.9293
38.66	71.8413
38.68	71.7555
38.7	71.6756
38.72	71.5988
38.74	71.5222
38.76	71.4479
38.78	71.3732
38.8	71.2972
38.82	71.2226
38.84	71.1492
38.86	71.0749
38.88	71.001
38.9	70.9258
38.92	70.8476
38.94	70.7653
38.96	70.6798
38.98	70.5936
39	70.5105
39.02	70.4309
39.04	70.3481
39.06	70.2668
39.08	70.1888
39.1	70.1086
39.12	70.0286
39.14	69.9464
39.16	69.8688
39.18	69.7899
39.2	69.7078
39.22	69.6265
39.24	69.5472
39.26	69.4697
39.28	69.392
39.3	69.3145
39.32	69.2379
39.34	69.1623
39.36	69.0834
39.38	69.0036
39.4	68.9274
39.42	68.8532
39.44	68.7766
39.46	68.7021
39.48	68.6292
39.5	68.5557
39.52	68.4822
39.54	68.4064
39.56	68.3288
39.58	68.252
39.6	68.1735
39.62	68.0915
39.64	68.0106
39.66	67.9275
39.68	67.8511
39.7	67.7758
39.72	67.6991
39.74	67.6208
39.76	67.5458
39.78	67.4723
39.8	67.3998
39.82	67.3284
39.84	67.2588
39.86	67.1874
39.88	67.1116
39.9	67.0326
39.92	66.9543
39.94	66.8767
39.96	66.7968
39.98	66.7162
40	66.6364
40.02	66.5579
40.04	66.4792
40.06	66.3991
40.08	66.3184
40.1	66.2368
40.12	66.15
40.14	66.0625
40.16	65.9735
40.18	65.8811
40.2	65.7864
40.22	65.6911
40.24	65.595
40.26	65.4989
40.28	65.4051
40.3	65.3135
40.32	65.2191
40.34	65.1261
40.36	65.0353
40.38	64.9452
40.4	64.8529
40.42	64.7575
40.44	64.6595
40.46	64.5617
40.48	64.4584
40.5	64.3525
40.52	64.2492
40.54	64.1436
40.56	64.04
40.58	63.9363
40.6	63.8359
40.62	63.7444
40.64	63.6518
40.66	63.5586
40.68	63.4673
40.7	63.3712
40.72	63.2754
40.74	63.1807
40.76	63.0847
40.78	62.9869
40.8	62.8894
40.82	62.7904
40.84	62.6876
40.86	62.5833
40.88	62.4773
40.9	62.3704
40.92	62.2629
40.94	62.1545
40.96	62.0494
40.98	61.9451
41	61.8378
41.02	61.7306
41.04	61.6238
41.06	61.5197
41.08	61.415
41.1	61.3053
41.12	61.1969
41.14	61.0873
41.16	60.978
41.18	60.8659
41.2	60.7532
41.22	60.6395
41.24	60.5249
41.26	60.4086
41.28	60.2942
41.3	60.1813
41.32	60.0682
41.34	59.9531
41.36	59.8349
41.38	59.7194
41.4	59.6037
41.42	59.4833
41.44	59.3634
41.46	59.2447
41.48	59.1243
41.5	59.0061
41.52	58.8871
41.54	58.7717
41.56	58.655
41.58	58.5367
41.6	58.4198
41.62	58.3065
41.64	58.1938
41.66	58.083
41.68	57.9707
41.7	57.8566
41.72	57.7422
41.74	57.6281
41.76	57.5149
41.78	57.3974
41.8	57.2818
41.82	57.1679
41.84	57.0555
41.86	56.9421
41.88	56.8318
41.9	56.7257
41.92	56.6201
41.94	56.5155
41.96	56.4112
41.98	56.3068
42	56.1997
42.02	56.0913
42.04	55.978
42.06	55.8636
42.08	55.7509
42.1	55.6379
42.12	55.5275
42.14	55.4174
42.16	55.3051
42.18	55.1933
42.2	55.086
42.22	54.9788
42.24	54.8703
42.26	54.7645
42.28	54.6602
42.3	54.557
42.32	54.455
42.34	54.3543
42.36	54.2538
42.38	54.1519
42.4	54.0503
42.42	53.9527
42.44	53.8569
42.46	53.7618
42.48	53.667
42.5	53.5731
42.52	53.4804
42.54	53.3882
42.56	53.2998
42.58	53.2129
42.6	53.1261
42.62	53.0403
42.64	52.9524
42.66	52.8654
42.68	52.777
42.7	52.6875
42.72	52.601
42.74	52.5133
42.76	52.4253
42.78	52.3407
42.8	52.2545
42.82	52.1687
42.84	52.089
42.86	52.0105
42.88	51.9324
42.9	51.8568
42.92	51.7786
42.94	51.7017
42.96	51.6245
42.98	51.5486
43	51.474
43.02	51.4004
43.04	51.3266
43.06	51.2551
43.08	51.1828
43.1	51.1109
43.12	51.0389
43.14	50.9692
43.16	50.8989
43.18	50.8274
43.2	50.7595
43.22	50.6913
43.24	50.6238
43.26	50.5578
43.28	50.4911
43.3	50.423
43.32	50.3542
43.34	50.2856
43.36	50.2175
43.38	50.1521
43.4	50.0872
43.42	50.0236
43.44	49.9619
43.46	49.9007
43.48	49.8413
43.5	49.7822
43.52	49.7194
43.54	49.6582
43.56	49.5966
43.58	49.5365
43.6	49.479
43.62	49.419
43.64	49.357
43.66	49.2973
43.68	49.2341
43.7	49.1732
43.72	49.1136
43.74	49.0538
43.76	48.9961
43.78	48.9378
43.8	48.883
43.82	48.8279
43.84	48.7709
43.86	48.7119
43.88	48.6525
43.9	48.5922
43.92	48.532
43.94	48.4723
43.96	48.413
43.98	48.3539
44	48.2938
44.02	48.2358
44.04	48.1779
44.06	48.1215
44.08	48.0668
44.1	48.012
44.12	47.9561
44.14	47.896
44.16	47.8387
44.18	47.7816
44.2	47.7249
44.22	47.6708
44.24	47.6174
44.26	47.5621
44.28	47.5073
44.3	47.4506
44.32	47.3963
44.34	47.3415
44.36	47.2861
44.38	47.2311
44.4	47.1749
44.42	47.1206
44.44	47.0664
44.46	47.0117
44.48	46.9569
44.5	46.9023
44.52	46.8484
44.54	46.795
44.56	46.739
44.58	46.6851
44.6	46.633
44.62	46.5793
44.64	46.525
44.66	46.4693
44.68	46.4146
44.7	46.3633
44.72	46.3108
44.74	46.2556
44.76	46.2018
44.78	46.1482
44.8	46.0925
44.82	46.04
44.84	45.9883
44.86	45.9347
44.88	45.8826
44.9	45.8281
44.92	45.7726
44.94	45.7219
44.96	45.671
44.98	45.6201
45	45.5674
45.02	45.5132
45.04	45.4602
45.06	45.4094
45.08	45.3577
45.1	45.3079
45.12	45.2587
45.14	45.2103
45.16	45.1609
45.18	45.1102
45.2	45.0633
45.22	45.0121
45.24	44.9635
45.26	44.9179
45.28	44.8731
45.3	44.8313
45.32	44.7894
45.34	44.748
45.36	44.7088
45.38	44.6689
45.4	44.6284
45.42	44.5885
45.44	44.5485
45.46	44.51
45.48	44.4719
45.5	44.4324
45.52	44.3935
45.54	44.358
45.56	44.3253
45.58	44.2927
45.6	44.2615
45.62	44.2295
45.64	44.1969
45.66	44.164
45.68	44.1302
45.7	44.0976
45.72	44.0651
45.74	44.0298
45.76	43.9964
45.78	43.9642
45.8	43.9317
45.82	43.899
45.84	43.8679
45.86	43.8392
45.88	43.8113
45.9	43.7827
45.92	43.754
45.94	43.7258
45.96	43.6988
45.98	43.6694
46	43.6392
46.02	43.61
46.04	43.5823
46.06	43.557
46.08	43.5344
46.1	43.5087
46.12	43.4826
46.14	43.4589
46.16	43.4393
46.18	43.4196
46.2	43.3988
46.22	43.3799
46.24	43.3571
46.26	43.335
46.28	43.3125
46.3	43.2894
46.32	43.2701
46.34	43.2495
46.36	43.2302
46.38	43.2125
46.4	43.1961
46.42	43.1812
46.44	43.1676
46.46	43.1541
46.48	43.1422
46.5	43.1319
46.52	43.1206
46.54	43.111
46.56	43.1007
46.58	43.0909
46.6	43.0806
46.62	43.0664
46.64	43.0537
46.66	43.0384
46.68	43.0212
46.7	43.004
46.72	42.9848
46.74	42.9697
46.76	42.9579
46.78	42.9459
46.8	42.9332
46.82	42.9212
46.84	42.9081
46.86	42.8956
46.88	42.8808
46.9	42.8665
46.92	42.8539
46.94	42.8441
46.96	42.8332
46.98	42.8214
47	42.8106
47.02	42.7992
47.04	42.7889
47.06	42.779
47.08	42.7677
47.1	42.7571
47.12	42.7468
47.14	42.7383
47.16	42.7306
47.18	42.7229
47.2	42.7147
47.22	42.7069
47.24	42.7009
47.26	42.6899
47.28	42.6765
47.3	42.6625
47.32	42.6498
47.34	42.6374
47.36	42.6254
47.38	42.615
47.4	42.6073
47.42	42.5996
47.44	42.5906
47.46	42.5807
47.48	42.5691
47.5	42.557
47.52	42.5472
47.54	42.5377
47.56	42.5285
47.58	42.5194
47.6	42.5093
47.62	42.5005
47.64	42.491
47.66	42.4826
47.68	42.4754
47.7	42.469
47.72	42.4633
47.74	42.4573
47.76	42.4527
47.78	42.445
47.8	42.435
47.82	42.4257
47.84	42.4163
47.86	42.4065
47.88	42.3958
47.9	42.3854
47.92	42.3748
47.94	42.3655
47.96	42.3556
47.98	42.3454
48	42.3382
48.02	42.3311
48.04	42.3253
48.06	42.3186
48.08	42.3118
48.1	42.3069
48.12	42.3021
48.14	42.2983
48.16	42.2919
48.18	42.2845
48.2	42.2768
48.22	42.2737
48.24	42.2693
48.26	42.2664
48.28	42.2605
48.3	42.2553
48.32	42.2503
48.34	42.2436
48.36	42.2347
48.38	42.224
48.4	42.2138
48.42	42.2026
48.44	42.1926
48.46	42.1795
48.48	42.1643
48.5	42.1482
48.52	42.133
48.54	42.1176
48.56	42.1005
48.58	42.0847
48.6	42.0704
48.62	42.0547
48.64	42.042
48.66	42.0298
48.68	42.0217
48.7	42.0163
48.72	42.0112
48.74	42.006
48.76	41.9969
48.78	41.9862
48.8	41.9735
48.82	41.9615
48.84	41.9511
48.86	41.9417
48.88	41.9314
48.9	41.9219
48.92	41.9113
48.94	41.9016
48.96	41.8911
48.98	41.8788
49	41.8674
49.02	41.8582
49.04	41.8507
49.06	41.8438
49.08	41.8362
49.1	41.8281
49.12	41.8193
49.14	41.8087
49.16	41.7989
49.18	41.7886
49.2	41.7804
49.22	41.7748
49.24	41.7679
49.26	41.7635
49.28	41.7615
49.3	41.7595
49.32	41.7576
49.34	41.7547
49.36	41.7495
49.38	41.7435
49.4	41.7367
49.42	41.7281
49.44	41.7193
49.46	41.7106
49.48	41.7031
49.5	41.6945
49.52	41.6839
49.54	41.6731
49.56	41.6631
49.58	41.6536
49.6	41.6423
49.62	41.6327
49.64	41.6196
49.66	41.6076
49.68	41.5953
49.7	41.5836
49.72	41.5727
49.74	41.56
49.76	41.5489
49.78	41.5384
49.8	41.5295
49.82	41.5207
49.84	41.5125
49.86	41.5044
49.88	41.498
49.9	41.4921
49.92	41.487
49.94	41.4842
49.96	41.4804
49.98	41.4759
50	41.4695
50.02	41.4601
50.04	41.4515
50.06	41.4394
50.08	41.4274
50.1	41.4143
50.12	41.3978
50.14	41.382
50.16	41.3656
50.18	41.3528
50.2	41.3404
50.22	41.329
50.24	41.3159
50.26	41.3022
50.28	41.2874
50.3	41.2761
50.32	41.2648
50.34	41.2542
50.36	41.2425
50.38	41.2316
50.4	41.2224
50.42	41.2118
50.44	41.1984
50.46	41.1835
50.48	41.1703
50.5	41.1595
50.52	41.1488
50.54	41.1381
50.56	41.1276
50.58	41.1155
50.6	41.1028
50.62	41.0885
50.64	41.0757
50.66	41.0619
50.68	41.046
50.7	41.028
50.72	41.0089
50.74	40.9872
50.76	40.9672
50.78	40.9508
50.8	40.9357
50.82	40.9227
50.84	40.9091
50.86	40.8956
50.88	40.8806
50.9	40.8649
50.92	40.8499
50.94	40.8347
50.96	40.8184
50.98	40.8004
51	40.7823
51.02	40.7659
51.04	40.7459
51.06	40.7261
51.08	40.7067
51.1	40.6853
51.12	40.666
51.14	40.6463
51.16	40.6285
51.18	40.6094
51.2	40.5885
51.22	40.5673
51.24	40.5444
51.26	40.5222
51.28	40.4988
51.3	40.4747
51.32	40.4527
51.34	40.4316
51.36	40.4076
51.38	40.3861
51.4	40.3651
51.42	40.3449
51.44	40.3269
51.46	40.3089
51.48	40.2926
51.5	40.2756
51.52	40.2608
51.54	40.2474
51.56	40.2327
51.58	40.2182
51.6	40.2029
51.62	40.1873
51.64	40.1696
51.66	40.1535
51.68	40.1376
51.7	40.1213
51.72	40.1026
51.74	40.0834
51.76	40.0662
51.78	40.048
51.8	40.0294
51.82	40.0114
51.84	39.9939
51.86	39.9768
51.88	39.9587
51.9	39.9372
51.92	39.9151
51.94	39.894
51.96	39.8704
51.98	39.8476
52	39.8258
52.02	39.8063
52.04	39.7875
52.06	39.7691
52.08	39.7532
52.1	39.7377
52.12	39.7218
52.14	39.7081
52.16	39.6959
52.18	39.6818
52.2	39.6656
52.22	39.6478
52.24	39.6275
52.26	39.6067
52.28	39.5858
52.3	39.5676
52.32	39.5508
52.34	39.5366
52.36	39.5249
52.38	39.515
52.4	39.5044
52.42	39.492
52.44	39.4768
52.46	39.4626
52.48	39.4492
52.5	39.435
52.52	39.4211
52.54	39.4087
52.56	39.3956
52.58	39.3832
52.6	39.3709
52.62	39.3626
52.64	39.3542
52.66	39.3451
52.68	39.3329
52.7	39.3228
52.72	39.314
52.74	39.3047
52.76	39.2965
52.78	39.2873
52.8	39.2767
52.82	39.2638
52.84	39.2482
52.86	39.2332
52.88	39.2185
52.9	39.2051
52.92	39.1917
52.94	39.1761
52.96	39.1618
52.98	39.1499
53	39.1385
53.02	39.1282
53.04	39.1163
53.06	39.1065
53.08	39.0961
53.1	39.0856
53.12	39.0781
53.14	39.0706
53.16	39.0637
53.18	39.0549
53.2	39.0455
53.22	39.0369
53.24	39.0273
53.26	39.0199
53.28	39.0102
53.3	39
53.32	38.9929
53.34	38.9851
53.36	38.9753
53.38	38.9707
53.4	38.9661
53.42	38.9616
53.44	38.9541
53.46	38.9452
53.48	38.9353
53.5	38.9264
53.52	38.9183
53.54	38.9091
53.56	38.9003
53.58	38.8925
53.6	38.8856
53.62	38.8792
53.64	38.8716
53.66	38.8644
53.68	38.8565
53.7	38.8479
53.72	38.8387
53.74	38.8293
53.76	38.8179
53.78	38.8045
53.8	38.7891
53.82	38.7747
53.84	38.7606
53.86	38.7479
53.88	38.7357
53.9	38.7243
53.92	38.7144
53.94	38.7052
53.96	38.6928
53.98	38.6826
54	38.6719
54.02	38.6604
54.04	38.6452
54.06	38.6316
54.08	38.6168
54.1	38.6023
54.12	38.586
54.14	38.569
54.16	38.55
54.18	38.5307
54.2	38.5135
54.22	38.4955
54.24	38.4796
54.26	38.4652
54.28	38.4506
54.3	38.4359
54.32	38.4198
54.34	38.4023
54.36	38.3839
54.38	38.3616
54.4	38.3373
54.42	38.3128
54.44	38.2887
54.46	38.2684
54.48	38.2482
54.5	38.2259
54.52	38.2025
54.54	38.1765
54.56	38.1487
54.58	38.1209
54.6	38.0939
54.62	38.0695
54.64	38.0417
54.66	38.0145
54.68	37.9849
54.7	37.9586
54.72	37.9321
54.74	37.9036
54.76	37.8742
54.78	37.8449
54.8	37.815
54.82	37.7841
54.84	37.7539
54.86	37.7258
54.88	37.6991
54.9	37.6699
54.92	37.6395
54.94	37.609
54.96	37.58
54.98	37.5493
55	37.519
55.02	37.4861
55.04	37.4541
55.06	37.4221
55.08	37.3912
55.1	37.3617
55.12	37.3315
55.14	37.3
55.16	37.2666
55.18	37.2339
55.2	37.2011
55.22	37.1696
55.24	37.1379
55.26	37.1057
55.28	37.0739
55.3	37.0446
55.32	37.0141
55.34	36.9812
55.36	36.9481
55.38	36.9163
55.4	36.882
55.42	36.8462
55.44	36.812
55.46	36.7818
55.48	36.7501
55.5	36.7218
55.52	36.6917
55.54	36.6611
55.56	36.6326
55.58	36.6048
55.6	36.5759
55.62	36.5453
55.64	36.5132
55.66	36.4817
55.68	36.4508
55.7	36.4213
55.72	36.392
55.74	36.363
55.76	36.3343
55.78	36.3075
55.8	36.2831
55.82	36.2592
55.84	36.2353
55.86	36.2121
55.88	36.1867
55.9	36.1604
55.92	36.1349
55.94	36.1099
55.96	36.0852
55.98	36.0621
56	36.036
56.02	36.0087
56.04	35.9805
56.06	35.9565
56.08	35.9315
56.1	35.9078
56.12	35.8847
56.14	35.8632
56.16	35.8427
56.18	35.8243
56.2	35.8055
56.22	35.784
56.24	35.7652
56.26	35.7441
56.28	35.7253
56.3	35.7058
56.32	35.6887
56.34	35.6699
56.36	35.6507
56.38	35.6313
56.4	35.6132
56.42	35.5943
56.44	35.5773
56.46	35.5593
56.48	35.5404
56.5	35.5207
56.52	35.5027
56.54	35.487
56.56	35.4733
56.58	35.4596
56.6	35.445
56.62	35.431
56.64	35.4164
56.66	35.4026
56.68	35.3895
56.7	35.3767
56.72	35.3619
56.74	35.3465
56.76	35.3317
56.78	35.3193
56.8	35.3066
56.82	35.2926
56.84	35.2802
56.86	35.2661
56.88	35.2498
56.9	35.2334
56.92	35.2187
56.94	35.2054
56.96	35.1915
56.98	35.1767
57	35.1622
57.02	35.146
57.04	35.1316
57.06	35.1185
57.08	35.106
57.1	35.0923
57.12	35.0761
57.14	35.0607
57.16	35.046
57.18	35.0311
57.2	35.0148
57.22	34.9992
57.24	34.9837
57.26	34.9696
57.28	34.9544
57.3	34.9382
57.32	34.9213
57.34	34.905
57.36	34.8882
57.38	34.8723
57.4	34.8554
57.42	34.8403
57.44	34.8275
57.46	34.8148
57.48	34.8004
57.5	34.7876
57.52	34.7734
57.54	34.7589
57.56	34.7445
57.58	34.7282
57.6	34.7113
57.62	34.6956
57.64	34.6822
57.66	34.6691
57.68	34.6582
57.7	34.6466
57.72	34.6341
57.74	34.6213
57.76	34.6088
57.78	34.5967
57.8	34.585
57.82	34.5733
57.84	34.5618
57.86	34.5497
57.88	34.5387
57.9	34.5301
57.92	34.5238
57.94	34.515
57.96	34.5057
57.98	34.4946
58	34.484
58.02	34.4762
58.04	34.469
58.06	34.4627
58.08	34.4568
58.1	34.4528
58.12	34.4471
58.14	34.4419
58.16	34.4375
58.18	34.4329
58.2	34.4273
58.22	34.4214
58.24	34.4188
58.26	34.4151
58.28	34.4149
58.3	34.4136
58.32	34.415
58.34	34.4135
58.36	34.413
58.38	34.4129
58.4	34.4118
58.42	34.4125
58.44	34.4149
58.46	34.4179
58.48	34.4223
58.5	34.4276
58.52	34.4352
58.54	34.4429
58.56	34.4493
58.58	34.4549
58.6	34.4624
58.62	34.4704
58.64	34.4771
58.66	34.4835
58.68	34.487
58.7	34.4902
58.72	34.4946
58.74	34.4992
58.76	34.5047
58.78	34.5108
58.8	34.5155
58.82	34.5221
58.84	34.5282
58.86	34.5331
58.88	34.5405
58.9	34.5473
58.92	34.5536
58.94	34.5598
58.96	34.5645
58.98	34.5699
59	34.5775
59.02	34.5853
59.04	34.5941
59.06	34.6027
59.08	34.61
59.1	34.6165
59.12	34.6219
59.14	34.6303
59.16	34.6381
59.18	34.6452
59.2	34.655
59.22	34.6634
59.24	34.6705
59.26	34.677
59.28	34.6847
59.3	34.6919
59.32	34.6989
59.34	34.7038
59.36	34.7119
59.38	34.7215
59.4	34.7292
59.42	34.7371
59.44	34.7434
59.46	34.7487
59.48	34.7539
59.5	34.7575
59.52	34.7586
59.54	34.759
59.56	34.7576
59.58	34.7548
59.6	34.7523
59.62	34.748
59.64	34.7431
59.66	34.7366
59.68	34.7311
59.7	34.7228
59.72	34.714
59.74	34.7037
59.76	34.6934
59.78	34.684
59.8	34.6758
59.82	34.6666
59.84	34.655
59.86	34.6434
59.88	34.6303
59.9	34.6151
59.92	34.5995
59.94	34.5815
[truncated: 1,003 more rows]

## Sheet: fig 4b
time	M3+FAP	M3	R-M3		time	M5+FAP	M5	R-M3
min					min
5	-204	-43.3333	-200		5	2554	2554	-200
5.00833	-197	-38.3333	-189		5.00833	2551	2551	-189
5.01667	-191	-33.3333	-179		5.01667	2544	2544	-179
5.025	-186	-28.3333	-170		5.025	2535	2535	-170
5.03333	-181	-23.6667	-161		5.03333	2526	2526	-161
5.04167	-176	-20	-152		5.04167	2520	2520	-152
5.05	-172	-15.6667	-143		5.05	2516	2516	-143
5.05833	-167	-11.6667	-135		5.05833	2518	2518	-135
5.06667	-163	-8	-127		5.06667	2526	2526	-127
5.075	-159	-4	-121		5.075	2540	2540	-121
5.08333	-156	-0.333333	-114		5.08333	2557	2557	-114
5.09167	-153	3.33333	-107		5.09167	2578	2578	-107
5.1	-150	7	-100		5.1	2601	2601	-100
5.10833	-148	9.66667	-94		5.10833	2624	2624	-94
5.11667	-145	12.6667	-88		5.11667	2644	2644	-88
5.125	-143	15.3333	-83		5.125	2659	2659	-83
5.13333	-142	18.3333	-78		5.13333	2668	2668	-78
5.14167	-142	20.6667	-72		5.14167	2669	2669	-72
5.15	-141	23	-67		5.15	2665	2665	-67
5.15833	-140	25.6667	-62		5.15833	2656	2656	-62
5.16667	-139	28	-58		5.16667	2641	2641	-58
5.175	-138	30.3333	-54		5.175	2620	2620	-54
5.18333	-137	32.6667	-49		5.18333	2595	2595	-49
5.19167	-137	35	-45		5.19167	2568	2568	-45
5.2	-136	37.3333	-40		5.2	2541	2541	-40
5.20833	-135	39.3333	-35		5.20833	2513	2513	-35
5.21667	-136	41.3333	-31		5.21667	2487	2487	-31
5.225	-137	43.3333	-28		5.225	2461	2461	-28
5.23333	-136	45.3333	-24		5.23333	2435	2435	-24
5.24167	-135	47.3333	-20		5.24167	2411	2411	-20
5.25	-133	49	-16		5.25	2388	2388	-16
5.25833	-132	50.6667	-13		5.25833	2365	2365	-13
5.26667	-131	52	-10		5.26667	2345	2345	-10
5.275	-132	53.6667	-7		5.275	2328	2328	-7
5.28333	-133	55	-3		5.28333	2316	2316	-3
5.29167	-133	56.3333	0		5.29167	2310	2310	0
5.3	-133	57.3333	2		5.3	2310	2310	2
5.30833	-133	59	3		5.30833	2317	2317	3
5.31667	-134	60	6		5.31667	2331	2331	6
5.325	-134	61.3333	8		5.325	2350	2350	8
5.33333	-133	62.6667	10		5.33333	2373	2373	10
5.34167	-133	63.6667	10		5.34167	2401	2401	10
5.35	-133	64.6667	11		5.35	2429	2429	11
5.35833	-134	65.6667	12		5.35833	2456	2456	12
5.36667	-135	67	12		5.36667	2481	2481	12
5.375	-136	67.6667	13		5.375	2501	2501	13
5.38333	-138	68.3333	13		5.38333	2515	2515	13
5.39167	-139	68.6667	14		5.39167	2521	2521	14
5.4	-140	68.6667	13		5.4	2521	2521	13
5.40833	-142	68.3333	12		5.40833	2510	2510	12
5.41667	-144	67.3333	8		5.41667	2491	2491	8
5.425	-148	67	6		5.425	2466	2466	6
5.43333	-153	66.3333	3		5.43333	2436	2436	3
5.44167	-160	65.6667	-2		5.44167	2400	2400	-2
5.45	-166	64.6667	-8		5.45	2360	2360	-8
5.45833	-172	62.6667	-15		5.45833	2317	2317	-15
5.46667	-178	60.3333	-24		5.46667	2271	2271	-24
5.475	-184	57.3333	-33		5.475	2225	2225	-33
5.48333	-192	54.3333	-44		5.48333	2177	2177	-44
5.49167	-201	50.3333	-56		5.49167	2127	2127	-56
5.5	-211	46	-70		5.5	2076	2076	-70
5.50833	-224	41.3333	-84		5.50833	2021	2021	-84
5.51667	-237	36.6667	-99		5.51667	1962	1962	-99
5.525	-251	31.3333	-115		5.525	1900	1900	-115
5.53333	-267	25	-134		5.53333	1836	1836	-134
5.54167	-283	18.6667	-155		5.54167	1769	1769	-155
5.55	-300	11.3333	-176		5.55	1702	1702	-176
5.55833	-319	3.66667	-199		5.55833	1636	1636	-199
5.56667	-340	-5	-224		5.56667	1571	1571	-224
5.575	-362	-14	-251		5.575	1509	1509	-251
5.58333	-384	-23.3333	-280		5.58333	1452	1452	-280
5.59167	-405	-33.3333	-310		5.59167	1403	1403	-310
5.6	-428	-43.6667	-340		5.6	1361	1361	-340
5.60833	-453	-55	-372		5.60833	1326	1326	-372
5.61667	-479	-66.3333	-406		5.61667	1302	1302	-406
5.625	-507	-78	-442		5.625	1287	1287	-442
5.63333	-536	-90.3333	-479		5.63333	1281	1281	-479
5.64167	-565	-103	-518		5.64167	1283	1283	-518
5.65	-593	-115.667	-558		5.65	1292	1292	-558
5.65833	-622	-129.333	-599		5.65833	1306	1306	-599
5.66667	-652	-143	-640		5.66667	1326	1326	-640
5.675	-683	-157.667	-683		5.675	1351	1351	-683
5.68333	-715	-172.667	-728		5.68333	1379	1379	-728
5.69167	-748	-188	-773		5.69167	1411	1411	-773
5.7	-782	-203	-817		5.7	1448	1448	-817
5.70833	-817	-218.333	-860		5.70833	1487	1487	-860
5.71667	-850	-234.333	-905		5.71667	1531	1531	-905
5.725	-883	-250	-952		5.725	1577	1577	-952
5.73333	-916	-265.333	-1000		5.73333	1624	1624	-1000
5.74167	-950	-280.667	-1048		5.74167	1673	1673	-1048
5.75	-984	-295.667	-1095		5.75	1724	1724	-1095
5.75833	-1018	-311.333	-1144		5.75833	1776	1776	-1144
5.76667	-1053	-327.333	-1193		5.76667	1826	1826	-1193
5.775	-1088	-343.667	-1242		5.775	1874	1874	-1242
5.78333	-1122	-360	-1290		5.78333	1916	1916	-1290
5.79167	-1156	-376.333	-1339		5.79167	1955	1955	-1339
5.8	-1189	-392.667	-1389		5.8	1989	1989	-1389
5.80833	-1222	-408	-1438		5.80833	2019	2019	-1438
5.81667	-1254	-423.333	-1487		5.81667	2045	2045	-1487
5.825	-1286	-438.667	-1535		5.825	2068	2068	-1535
5.83333	-1317	-453.667	-1582		5.83333	2089	2089	-1582
5.84167	-1348	-468	-1630		5.84167	2112	2112	-1630
5.85	-1376	-482.667	-1678		5.85	2143	2143	-1678
5.85833	-1404	-496.667	-1723		5.85833	2190	2190	-1723
5.86667	-1431	-510.667	-1766		5.86667	2261	2261	-1766
5.875	-1457	-524	-1808		5.875	2370	2370	-1808
5.88333	-1482	-536.667	-1849		5.88333	2533	2533	-1849
5.89167	-1506	-549.333	-1889		5.89167	2767	2767	-1889
5.9	-1528	-561.333	-1928		5.9	3096	3096	-1928
5.90833	-1549	-572.667	-1966		5.90833	3539	3539	-1966
5.91667	-1569	-583.667	-2002		5.91667	4115	4115	-2002
5.925	-1586	-594	-2035		5.925	4844	4844	-2035
5.93333	-1604	-604	-2066		5.93333	5740	5740	-2066
5.94167	-1621	-613.667	-2096		5.94167	6814	6814	-2096
5.95	-1635	-622.333	-2125		5.95	8069	8069	-2125
5.95833	-1647	-630.333	-2152		5.95833	9507	9507	-2152
5.96667	-1655	-638	-2177		5.96667	11126	11126	-2177
5.975	-1664	-644.667	-2200		5.975	12919	12919	-2200
5.98333	-1671	-650.333	-2221		5.98333	14878	14878	-2221
5.99167	-1676	-655.667	-2240		5.99167	16992	16992	-2240
6	-1679	-659.667	-2258		6	19252	19252	-2258
6.00833	-1680	-663	-2274		6.00833	21646	21646	-2274
6.01667	-1681	-666	-2286		6.01667	24164	24164	-2286
6.025	-1679	-667.667	-2295		6.025	26797	26797	-2295
6.03333	-1675	-668.333	-2302		6.03333	29536	29536	-2302
6.04167	-1671	-668.667	-2307		6.04167	32372	32372	-2307
6.05	-1666	-668.667	-2310		6.05	35303	35303	-2310
6.05833	-1659	-668.333	-2312		6.05833	38320	38320	-2312
6.06667	-1650	-667.667	-2311		6.06667	41421	41421	-2311
6.075	-1638	-665.667	-2307		6.075	44600	44600	-2307
6.08333	-1623	-663	-2303		6.08333	47855	47855	-2303
6.09167	-1608	-659.667	-2296		6.09167	51185	51185	-2296
6.1	-1591	-655.333	-2286		6.1	54585	54585	-2286
6.10833	-1574	-650.667	-2274		6.10833	58052	58052	-2274
6.11667	-1555	-645.333	-2260		6.11667	61587	61587	-2260
6.125	-1536	-639.333	-2244		6.125	65190	65190	-2244
6.13333	-1513	-633	-2225		6.13333	68860	68860	-2225
6.14167	-1489	-625.667	-2205		6.14167	72598	72598	-2205
6.15	-1464	-617.333	-2184		6.15	76406	76406	-2184
6.15833	-1437	-608.667	-2161		6.15833	80283	80283	-2161
6.16667	-1410	-599.333	-2136		6.16667	84233	84233	-2136
6.175	-1382	-589.667	-2109		6.175	88254	88254	-2109
6.18333	-1353	-579	-2079		6.18333	92350	92350	-2079
6.19167	-1323	-568	-2049		6.19167	96522	96522	-2049
6.2	-1292	-556.667	-2017		6.2	100769	100769	-2017
6.20833	-1260	-545	-1984		6.20833	105092	105092	-1984
6.21667	-1227	-533	-1950		6.21667	109479	109479	-1950
6.225	-1193	-520.333	-1915		6.225	113873	113873	-1915
6.23333	-1158	-506.667	-1878		6.23333	118090	118090	-1878
6.24167	-1123	-493	-1839		6.24167	121717	121717	-1839
6.25	-1087	-479.333	-1800		6.25	124107	124107	-1800
6.25833	-1051	-465	-1759		6.25833	124553	124553	-1759
6.26667	-1015	-450.333	-1719		6.26667	122595	122595	-1719
6.275	-978	-435.667	-1677		6.275	118229	118229	-1677
6.28333	-939	-420.667	-1633		6.28333	111873	111873	-1633
6.29167	-900	-405.333	-1589		6.29167	104161	104161	-1589
6.3	-862	-389.333	-1543		6.3	95689	95689	-1543
6.30833	-823	-373	-1497		6.30833	86852	86852	-1497
6.31667	-784	-356.667	-1449		6.31667	77823	77823	-1449
6.325	-745	-340	-1402		6.325	68575	68575	-1402
6.33333	-706	-323.333	-1354		6.33333	58824	58824	-1354
6.34167	-667	-306.667	-1306		6.34167	48075	48075	-1306
6.35	-628	-289.667	-1257		6.35	35989	35989	-1257
6.35833	-588	-272.667	-1207		6.35833	22749	22749	-1207
6.36667	-550	-255	-1158		6.36667	9095	9095	-1158
6.375	-511	-237.333	-1108		6.375	-3986	-3986	-1108
6.38333	-471	-220	-1057		6.38333	-15628	-15628	-1057
6.39167	-431	-202.333	-1007		6.39167	-25308	-25308	-1007
6.4	-390	-185	-957		6.4	-32872	-32872	-957
6.40833	-350	-167	-907		6.40833	-38446	-38446	-907
6.41667	-310	-149	-858		6.41667	-42322	-42322	-858
6.425	-271	-131.333	-807		6.425	-44844	-44844	-807
6.43333	-233	-114	-758		6.43333	-46346	-46346	-758
6.44167	-195	-96.3333	-708		6.44167	-47105	-47105	-708
6.45	-157	-78.6667	-658		6.45	-47341	-47341	-658
6.45833	-119	-61	-608		6.45833	-47216	-47216	-608
6.46667	-82	-43.6667	-558		6.46667	-46843	-46843	-558
6.475	-45	-25.6667	-510		6.475	-46302	-46302	-510
6.48333	-8	-8.33333	-462		6.48333	-45645	-45645	-462
6.49167	29	9	-413		6.49167	-44907	-44907	-413
6.5	66	26	-364		6.5	-44113	-44113	-364
6.50833	102	43.3333	-316		6.50833	-43280	-43280	-316
6.51667	137	60.3333	-267		6.51667	-42421	-42421	-267
6.525	170	77	-219		6.525	-41544	-41544	-219
6.53333	204	93.3333	-172		6.53333	-40654	-40654	-172
6.54167	236	109.667	-126		6.54167	-39756	-39756	-126
6.55	268	126	-80		6.55	-38854	-38854	-80
6.55833	299	142.333	-36		6.55833	-37952	-37952	-36
6.56667	330	158.333	8		6.56667	-37054	-37054	8
6.575	362	174	51		6.575	-36161	-36161	51
6.58333	392	189.333	94		6.58333	-35274	-35274	94
6.59167	421	204.667	136		6.59167	-34399	-34399	136
6.6	448	220	176		6.6	-33534	-33534	176
6.60833	475	234.667	214		6.60833	-32682	-32682	214
6.61667	502	249	253		6.61667	-31843	-31843	253
6.625	529	263.333	290		6.625	-31018	-31018	290
6.63333	555	277.333	327		6.63333	-30208	-30208	327
6.64167	580	291.333	365		6.64167	-29412	-29412	365
6.65	604	304.667	404		6.65	-28631	-28631	404
6.65833	628	317.333	440		6.65833	-27868	-27868	440
6.66667	651	329.667	475		6.66667	-27119	-27119	475
6.675	672	342.333	509		6.675	-26385	-26385	509
6.68333	693	354.667	542		6.68333	-25667	-25667	542
6.69167	715	366.667	574		6.69167	-24965	-24965	574
6.7	736	378.333	605		6.7	-24280	-24280	605
6.70833	756	389.667	637		6.70833	-23612	-23612	637
6.71667	773	400.667	667		6.71667	-22958	-22958	667
6.725	790	411	694		6.725	-22318	-22318	694
6.73333	807	421	722		6.73333	-21694	-21694	722
6.74167	824	430.667	749		6.74167	-21086	-21086	749
6.75	841	440	776		6.75	-20491	-20491	776
6.75833	856	449.333	801		6.75833	-19910	-19910	801
6.76667	871	457.667	823		6.76667	-19344	-19344	823
6.775	884	466.333	846		6.775	-18789	-18789	846
6.78333	896	474.333	868		6.78333	-18246	-18246	868
6.79167	908	482.333	889		6.79167	-17717	-17717	889
6.8	920	490.333	909		6.8	-17200	-17200	909
6.80833	931	498	929		6.80833	-16696	-16696	929
6.81667	942	505	947		6.81667	-16202	-16202	947
6.825	953	511.667	964		6.825	-15718	-15718	964
6.83333	962	518.333	982		6.83333	-15246	-15246	982
6.84167	969	524.667	998		6.84167	-14786	-14786	998
6.85	977	530.333	1014		6.85	-14336	-14336	1014
6.85833	985	536.333	1029		6.85833	-13897	-13897	1029
6.86667	992	542.333	1043		6.86667	-13467	-13467	1043
6.875	998	547.667	1056		6.875	-13048	-13048	1056
6.88333	1002	552.333	1069		6.88333	-12639	-12639	1069
6.89167	1006	556.667	1080		6.89167	-12241	-12241	1080
6.9	1011	561	1090		6.9	-11853	-11853	1090
6.90833	1015	564.667	1098		6.90833	-11475	-11475	1098
6.91667	1017	568.333	1107		6.91667	-11107	-11107	1107
6.925	1019	571.667	1116		6.925	-10747	-10747	1116
6.93333	1019	574.667	1123		6.93333	-10399	-10399	1123
6.94167	1020	577.667	1129		6.94167	-10061	-10061	1129
6.95	1020	580.667	1135		6.95	-9733	-9733	1135
6.95833	1019	583.333	1141		6.95833	-9414	-9414	1141
6.96667	1019	585	1147		6.96667	-9104	-9104	1147
6.975	1019	587	1152		6.975	-8804	-8804	1152
6.98333	1018	589	1155		6.98333	-8515	-8515	1155
6.99167	1016	590.667	1157		6.99167	-8235	-8235	1157
7	1013	592	1160		7	-7964	-7964	1160
7.00833	1012	593	1162		7.00833	-7701	-7701	1162
7.01667	1010	593.667	1163		7.01667	-7449	-7449	1163
7.025	1007	594.667	1164		7.025	-7206	-7206	1164
7.03333	1003	595	1164		7.03333	-6970	-6970	1164
7.04167	998	595.333	1163		7.04167	-6744	-6744	1163
7.05	992	595.333	1161		7.05	-6525	-6525	1161
7.05833	986	595.333	1159		7.05833	-6315	-6315	1159
7.06667	981	594.667	1156		7.06667	-6111	-6111	1156
7.075	976	594.667	1154		7.075	-5914	-5914	1154
7.08333	968	594	1152		7.08333	-5723	-5723	1152
7.09167	961	593.333	1149		7.09167	-5540	-5540	1149
7.1	955	592.333	1145		7.1	-5364	-5364	1145
7.10833	949	591.333	1141		7.10833	-5196	-5196	1141
7.11667	942	590.333	1137		7.11667	-5035	-5035	1137
7.125	934	589.333	1132		7.125	-4882	-4882	1132
7.13333	926	588	1126		7.13333	-4736	-4736	1126
7.14167	918	586.667	1119		7.14167	-4598	-4598	1119
7.15	909	585	1112		7.15	-4471	-4471	1112
7.15833	901	583.333	1107		7.15833	-4351	-4351	1107
7.16667	893	581.333	1101		7.16667	-4241	-4241	1101
7.175	884	579.333	1095		7.175	-4142	-4142	1095
7.18333	875	577.333	1089		7.18333	-4055	-4055	1089
7.19167	867	575	1081		7.19167	-3978	-3978	1081
7.2	859	573	1073		7.2	-3914	-3914	1073
7.20833	851	570.333	1063		7.20833	-3861	-3861	1063
7.21667	843	567.667	1054		7.21667	-3820	-3820	1054
7.225	834	565	1045		7.225	-3788	-3788	1045
7.23333	825	562.333	1036		7.23333	-3764	-3764	1036
7.24167	816	559.667	1028		7.24167	-3748	-3748	1028
7.25	806	556.333	1019		7.25	-3739	-3739	1019
7.25833	796	553	1010		7.25833	-3733	-3733	1010
7.26667	786	550	1002		7.26667	-3731	-3731	1002
7.275	776	547.333	993		7.275	-3733	-3733	993
7.28333	766	544.667	983		7.28333	-3732	-3732	983
7.29167	755	541	973		7.29167	-3730	-3730	973
7.3	745	538	963		7.3	-3726	-3726	963
7.30833	735	534.667	953		7.30833	-3717	-3717	953
7.31667	725	531.333	943		7.31667	-3702	-3702	943
7.325	714	528	933		7.325	-3682	-3682	933
7.33333	704	524.667	924		7.33333	-3655	-3655	924
7.34167	694	521	913		7.34167	-3620	-3620	913
7.35	685	517.333	903		7.35	-3579	-3579	903
7.35833	675	513.667	893		7.35833	-3532	-3532	893
7.36667	665	510.333	882		7.36667	-3477	-3477	882
7.375	655	507	872		7.375	-3416	-3416	872
7.38333	644	503.667	862		7.38333	-3351	-3351	862
7.39167	634	499.667	851		7.39167	-3280	-3280	851
7.4	625	496	841		7.4	-3206	-3206	841
7.40833	616	492.667	830		7.40833	-3126	-3126	830
7.41667	606	489	820		7.41667	-3041	-3041	820
7.425	597	485.333	810		7.425	-2951	-2951	810
7.43333	587	481.333	800		7.43333	-2860	-2860	800
7.44167	577	477.333	789		7.44167	-2768	-2768	789
7.45	567	473.333	779		7.45	-2674	-2674	779
7.45833	558	469.333	769		7.45833	-2580	-2580	769
7.46667	549	465.667	760		7.46667	-2485	-2485	760
7.475	539	462	752		7.475	-2388	-2388	752
7.48333	530	458.667	742		7.48333	-2290	-2290	742
7.49167	521	455	732		7.49167	-2192	-2192	732
7.5	512	451.333	723		7.5	-2093	-2093	723
7.50833	503	448.333	714		7.50833	-1995	-1995	714
7.51667	495	444.667	704		7.51667	-1897	-1897	704
7.525	486	440.667	695		7.525	-1800	-1800	695
7.53333	477	436.667	685		7.53333	-1704	-1704	685
7.54167	469	432.667	675		7.54167	-1609	-1609	675
7.55	463	429.333	666		7.55	-1515	-1515	666
7.55833	457	425.333	658		7.55833	-1423	-1423	658
7.56667	451	421.333	649		7.56667	-1332	-1332	649
7.575	448	417.333	639		7.575	-1243	-1243	639
7.58333	447	413.667	631		7.58333	-1155	-1155	631
7.59167	444	410.667	624		7.59167	-1069	-1069	624
7.6	441	406.667	616		7.6	-984	-984	616
7.60833	438	402.667	607		7.60833	-898	-898	607
7.61667	434	399	599		7.61667	-814	-814	599
7.625	431	395.333	590		7.625	-730	-730	590
7.63333	425	391.333	583		7.63333	-649	-649	583
7.64167	420	387.333	576		7.64167	-570	-570	576
7.65	416	383.667	569		7.65	-493	-493	569
7.65833	410	380.333	561		7.65833	-418	-418	561
7.66667	405	377.333	554		7.66667	-343	-343	554
7.675	401	374	547		7.675	-271	-271	547
7.68333	397	370.333	540		7.68333	-202	-202	540
7.69167	393	366.667	533		7.69167	-132	-132	533
7.7	389	363	526		7.7	-65	-65	526
7.70833	385	359.333	520		7.70833	1	1	520
7.71667	381	356	512		7.71667	66	66	512
7.725	377	353	505		7.725	128	128	505
7.73333	374	350	498		7.73333	187	187	498
7.74167	372	346.667	492		7.74167	246	246	492
7.75	369	343.667	487		7.75	305	305	487
7.75833	365	340	482		7.75833	360	360	482
7.76667	362	336.667	477		7.76667	413	413	477
7.775	358	333.667	472		7.775	464	464	472
7.78333	355	330.667	466		7.78333	514	514	466
7.79167	351	327.333	460		7.79167	563	563	460
7.8	348	324.333	455		7.8	610	610	455
7.80833	345	321	449		7.80833	655	655	449
7.81667	342	318	443		7.81667	699	699	443
7.825	341	315.333	436		7.825	738	738	436
7.83333	339	312.667	431		7.83333	778	778	431
7.84167	336	310	425		7.84167	818	818	425
7.85	335	307	420		7.85	857	857	420
7.85833	334	304	416		7.85833	894	894	416
7.86667	331	301.333	412		7.86667	929	929	412
7.875	328	298.333	407		7.875	962	962	407
7.88333	326	295.333	402		7.88333	993	993	402
7.89167	323	292.667	398		7.89167	1024	1024	398
7.9	320	290	395		7.9	1054	1054	395
7.90833	319	287.333	391		7.90833	1083	1083	391
7.91667	318	285	387		7.91667	1110	1110	387
7.925	316	283	382		7.925	1135	1135	382
7.93333	314	280.667	378		7.93333	1160	1160	378
7.94167	312	278.667	374		7.94167	1183	1183	374
7.95	310	276.333	371		7.95	1205	1205	371
7.95833	307	274	366		7.95833	1227	1227	366
7.96667	306	272	363		7.96667	1248	1248	363
7.975	306	269.667	360		7.975	1268	1268	360
7.98333	306	267.667	357		7.98333	1286	1286	357
7.99167	305	265.667	355		7.99167	1304	1304	355
8	305	264	352		8	1323	1323	352
8.00833	303	262.333	349		8.00833	1341	1341	349
8.01667	303	260.333	346		8.01667	1356	1356	346
8.025	302	258.333	342		8.025	1371	1371	342
8.03333	302	256.333	337		8.03333	1386	1386	337
8.04167	300	254.333	334		8.04167	1400	1400	334
8.05	299	253	331		8.05	1413	1413	331
8.05833	298	251.333	327		8.05833	1427	1427	327
8.06667	297	250	323		8.06667	1441	1441	323
8.075	296	248	319		8.075	1455	1455	319
8.08333	296	246.333	315		8.08333	1467	1467	315
8.09167	296	244.667	313		8.09167	1478	1478	313
8.1	296	243	311		8.1	1488	1488	311
8.10833	296	241.667	308		8.10833	1497	1497	308
8.11667	295	240	305		8.11667	1506	1506	305
8.125	295	238	301		8.125	1515	1515	301
8.13333	294	236.667	298		8.13333	1524	1524	298
8.14167	294	235.333	296		8.14167	1534	1534	296
8.15	294	234.667	297		8.15	1542	1542	297
8.15833	293	233.667	296		8.15833	1551	1551	296
8.16667	291	232.667	292		8.16667	1559	1559	292
8.175	290	231.667	288		8.175	1565	1565	288
8.18333	289	230.333	285		8.18333	1572	1572	285
8.19167	289	229.333	282		8.19167	1579	1579	282
8.2	289	228	278		8.2	1586	1586	278
8.20833	288	227.333	275		8.20833	1592	1592	275
8.21667	288	226.667	272		8.21667	1599	1599	272
8.225	288	225.667	270		8.225	1604	1604	270
8.23333	287	224.667	267		8.23333	1609	1609	267
8.24167	286	223.667	264		8.24167	1614	1614	264
8.25	285	222.667	262		8.25	1618	1618	262
8.25833	285	222.333	259		8.25833	1623	1623	259
8.26667	284	221.333	256		8.26667	1627	1627	256
8.275	283	221	253		8.275	1630	1630	253
8.28333	283	220.667	252		8.28333	1634	1634	252
8.29167	283	220.333	250		8.29167	1638	1638	250
8.3	283	219.667	246		8.3	1640	1640	246
8.30833	283	219.333	243		8.30833	1642	1642	243
8.31667	282	218.667	240		8.31667	1645	1645	240
8.325	281	218	239		8.325	1648	1648	239
8.33333	280	217.333	237		8.33333	1651	1651	237
8.34167	280	217.333	233		8.34167	1653	1653	233
8.35	280	217	230		8.35	1654	1654	230
8.35833	280	216.667	228		8.35833	1655	1655	228
8.36667	279	216.333	226		8.36667	1658	1658	226
8.375	279	216	222		8.375	1660	1660	222
8.38333	279	216	219		8.38333	1663	1663	219
8.39167	278	216	216		8.39167	1665	1665	216
8.4	277	215.667	214		8.4	1668	1668	214
8.40833	275	215.667	213		8.40833	1669	1669	213
8.41667	274	215.333	210		8.41667	1672	1672	210
8.425	273	215	208		8.425	1676	1676	208
8.43333	274	215	204		8.43333	1679	1679	204
8.44167	274	215	201		8.44167	1682	1682	201
8.45	273	215	199		8.45	1684	1684	199
8.45833	273	215	199		8.45833	1687	1687	199
8.46667	272	215	197		8.46667	1691	1691	197
8.475	272	214.333	196		8.475	1693	1693	196
8.48333	271	214.333	193		8.48333	1694	1694	193
8.49167	269	214.333	191		8.49167	1695	1695	191
8.5	268	214.667	188		8.5	1696	1696	188
8.50833	267	215	184		8.50833	1699	1699	184
8.51667	267	215	181		8.51667	1700	1700	181
8.525	268	215.333	177		8.525	1702	1702	177
8.53333	268	216	174		8.53333	1703	1703	174
8.54167	268	216	173		8.54167	1702	1702	173
8.55	266	216.333	171		8.55	1703	1703	171
8.55833	266	217	167		8.55833	1703	1703	167
8.56667	266	217.333	164		8.56667	1702	1702	164
8.575	266	217.333	160		8.575	1702	1702	160
8.58333	266	218	158		8.58333	1703	1703	158
8.59167	266	218.333	155		8.59167	1704	1704	155
8.6	265	218.667	152		8.6	1702	1702	152
8.60833	264	219	149		8.60833	1701	1701	149
8.61667	263	219.667	147		8.61667	1700	1700	147
8.625	264	220.333	144		8.625	1699	1699	144
8.63333	264	220.667	140		8.63333	1699	1699	140
8.64167	264	221	137		8.64167	1699	1699	137
8.65	263	221.667	134		8.65	1698	1698	134
8.65833	262	222.667	132		8.65833	1696	1696	132
8.66667	261	223.333	129		8.66667	1693	1693	129
8.675	261	224	125		8.675	1692	1692	125
8.68333	260	224.667	121		8.68333	1690	1690	121
8.69167	260	225	118		8.69167	1690	1690	118
8.7	260	225.333	115		8.7	1690	1690	115
8.70833	261	225.667	111		8.70833	1689	1689	111
8.71667	261	225.667	109		8.71667	1687	1687	109
8.725	262	226.333	106		8.725	1685	1685	106
8.73333	261	227	103		8.73333	1684	1684	103
8.74167	262	227.667	100		8.74167	1684	1684	100
8.75	262	228.333	96		8.75	1684	1684	96
8.75833	261	229.333	94		8.75833	1684	1684	94
8.76667	261	230.333	91		8.76667	1684	1684	91
8.775	260	231	87		8.775	1684	1684	87
8.78333	260	231.333	84		8.78333	1683	1683	84
8.79167	261	231.667	82		8.79167	1683	1683	82
8.8	261	232.667	80		8.8	1683	1683	80
8.80833	260	233.667	76		8.80833	1683	1683	76
8.81667	260	234.333	73		8.81667	1683	1683	73
8.825	259	235	70		8.825	1684	1684	70
8.83333	258	235.333	66		8.83333	1683	1683	66
8.84167	258	236.333	63		8.84167	1685	1685	63
8.85	257	237	61		8.85	1688	1688	61
8.85833	258	237.333	57		8.85833	1690	1690	57
8.86667	258	238.333	54		8.86667	1690	1690	54
8.875	257	239	51		8.875	1691	1691	51
8.88333	257	239.667	48		8.88333	1691	1691	48
8.89167	257	240.333	44		8.89167	1694	1694	44
8.9	256	240.667	42		8.9	1696	1696	42
8.90833	256	241.333	40		8.90833	1698	1698	40
8.91667	255	242	37		8.91667	1700	1700	37
8.925	254	242.333	34		8.925	1702	1702	34
8.93333	253	243	31		8.93333	1703	1703	31
8.94167	253	243.667	29		8.94167	1707	1707	29
8.95	254	244.667	27		8.95	1709	1709	27
8.95833	254	245.333	25		8.95833	1711	1711	25
8.96667	253	246.333	24		8.96667	1714	1714	24
8.975	252	247	22		8.975	1717	1717	22
8.98333	253	247.667	20		8.98333	1719	1719	20
8.99167	254	248.333	18		8.99167	1723	1723	18
9	255	249	17		9	1726	1726	17
9.00833	256	249.667	16		9.00833	1729	1729	16
9.01667	256	250.333	15		9.01667	1733	1733	15
9.025	255	251.333	14		9.025	1738	1738	14
9.03333	255	252	14		9.03333	1741	1741	14
9.04167	255	253	13		9.04167	1744	1744	13
9.05	256	254	13		9.05	1748	1748	13
9.05833	257	254.333	13		9.05833	1752	1752	13
9.06667	258	255	11		9.06667	1755	1755	11
9.075	259	255.333	10		9.075	1758	1758	10
9.08333	260	255.667	10		9.08333	1763	1763	10
9.09167	260	256.333	11		9.09167	1769	1769	11
9.1	259	257.333	12		9.1	1773	1773	12
9.10833	260	258	12		9.10833	1778	1778	12
9.11667	260	259	11		9.11667	1781	1781	11
9.125	261	260	12		9.125	1784	1784	12
9.13333	261	260.667	14		9.13333	1786	1786	14
9.14167	262	261.667	15		9.14167	1788	1788	15
9.15	264	262.333	17		9.15	1791	1791	17
9.15833	264	263.333	19		9.15833	1795	1795	19
9.16667	263	264	20		9.16667	1798	1798	20
9.175	264	265	20		9.175	1800	1800	20
9.18333	264	265.667	21		9.18333	1802	1802	21
9.19167	265	266.333	24		9.19167	1805	1805	24
9.2	265	267	27		9.2	1806	1806	27
9.20833	266	267.667	31		9.20833	1807	1807	31
9.21667	268	268.667	33		9.21667	1809	1809	33
9.225	269	270	36		9.225	1810	1810	36
9.23333	270	270.667	38		9.23333	1811	1811	38
9.24167	272	271.667	41		9.24167	1811	1811	41
9.25	272	272.333	43		9.25	1811	1811	43
9.25833	273	272.667	46		9.25833	1810	1810	46
9.26667	273	273.333	48		9.26667	1809	1809	48
9.275	274	274	51		9.275	1806	1806	51
9.28333	276	275	54		9.28333	1800	1800	54
9.29167	276	276	57		9.29167	1795	1795	57
9.3	277	276.667	60		9.3	1790	1790	60
9.30833	277	277.333	62		9.30833	1786	1786	62
9.31667	277	278	64		9.31667	1779	1779	64
9.325	278	278.667	66		9.325	1771	1771	66
9.33333	280	279.667	69		9.33333	1762	1762	69
9.34167	281	280.333	74		9.34167	1753	1753	74
9.35	282	280.667	77		9.35	1744	1744	77
9.35833	283	281.333	81		9.35833	1735	1735	81
9.36667	283	282.333	84		9.36667	1725	1725	84
9.375	284	283	87		9.375	1713	1713	87
9.38333	284	283.667	90		9.38333	1700	1700	90
9.39167	284	284	95		9.39167	1688	1688	95
9.4	284	284.667	99		9.4	1674	1674	99
9.40833	285	285	102		9.40833	1660	1660	102
9.41667	286	286	105		9.41667	1647	1647	105
9.425	287	286.667	107		9.425	1633	1633	107
9.43333	287	287	109		9.43333	1618	1618	109
9.44167	288	288	112		9.44167	1602	1602	112
9.45	288	288.667	114		9.45	1586	1586	114
9.45833	289	289	117		9.45833	1570	1570	117
9.46667	290	289.667	120		9.46667	1554	1554	120
9.475	290	290.333	124		9.475	1538	1538	124
9.48333	290	291	127		9.48333	1522	1522	127
9.49167	290	291.667	129		9.49167	1504	1504	129
9.5	290	292	131		9.5	1486	1486	131
9.50833	291	292	133		9.50833	1468	1468	133
9.51667	291	292.333	135		9.51667	1451	1451	135
9.525	292	292	137		9.525	1433	1433	137
9.53333	293	292.333	138		9.53333	1414	1414	138
9.54167	293	292.333	139		9.54167	1395	1395	139
9.55	294	292.667	140		9.55	1377	1377	140
9.55833	295	292.333	142		9.55833	1358	1358	142
9.56667	296	292.667	144		9.56667	1339	1339	144
9.575	295	292.667	145		9.575	1320	1320	145
9.58333	294	292.667	146		9.58333	1302	1302	146
9.59167	293	292.667	147		9.59167	1285	1285	147
9.6	293	292.667	148		9.6	1266	1266	148
9.60833	292	293	149		9.60833	1244	1244	149
9.61667	291	293.333	149		9.61667	1224	1224	149
9.625	291	293	150		9.625	1206	1206	150
9.63333	291	293	149		9.63333	1187	1187	149
9.64167	291	293	149		9.64167	1167	1167	149
9.65	290	293.333	148		9.65	1147	1147	148
9.65833	288	293.667	146		9.65833	1127	1127	146
9.66667	288	293.667	145		9.66667	1107	1107	145
9.675	288	293.333	143		9.675	1086	1086	143
9.68333	288	293	142		9.68333	1065	1065	142
9.69167	288	292.333	141		9.69167	1044	1044	141
9.7	289	291.667	139		9.7	1022	1022	139
9.70833	289	291.667	138		9.70833	1000	1000	138
9.71667	289	291.333	136		9.71667	978	978	136
9.725	290	291	135		9.725	956	956	135
9.73333	289	290.333	133		9.73333	934	934	133
9.74167	289	289.667	130		9.74167	912	912	130
9.75	289	289	128		9.75	887	887	128
9.75833	288	288.333	124		9.75833	861	861	124
9.76667	286	287.667	120		9.76667	835	835	120
9.775	285	286.667	116		9.775	809	809	116
9.78333	283	286	113		9.78333	783	783	113
9.79167	282	285.667	110		9.79167	757	757	110
9.8	281	285.333	108		9.8	729	729	108
9.80833	281	284.333	105		9.80833	700	700	105
9.81667	280	283.667	100		9.81667	671	671	100
9.825	279	283	96		9.825	641	641	96
9.83333	278	282.333	92		9.83333	610	610	92
9.84167	276	281.333	89		9.84167	577	577	89
9.85	274	280.333	86		9.85	542	542	86
9.85833	272	279.333	81		9.85833	508	508	81
9.86667	271	278.333	76		9.86667	474	474	76
9.875	269	277.333	72		9.875	438	438	72
9.88333	267	276.333	67		9.88333	402	402	67
9.89167	266	276	62		9.89167	364	364	62
9.9	265	275.333	58		9.9	328	328	58
9.90833	264	274.333	53		9.90833	290	290	53
9.91667	262	273	47		9.91667	253	253	47
9.925	260	272.333	42		9.925	216	216	42
9.93333	258	272	38		9.93333	178	178	38
9.94167	257	271	32		9.94167	139	139	32
9.95	256	270	26		9.95	99	99	26
9.95833	254	269	21		9.95833	59	59	21
9.96667	251	268	16		9.96667	16	16	16
9.975	249	267.333	11		9.975	-27	-27	11
9.98333	247	266.667	6		9.98333	-69	-69	6
9.99167	246	265.667	1		9.99167	-112	-112	1
10	244	265	-5		10	-156	-156	-5
10.0083	242	264.333	-11		10.0083	-201	-201	-11
10.0167	239	263.667	-17		10.0167	-246	-246	-17
10.025	236	263	-22		10.025	-291	-291	-22
10.0333	234	261.667	-27		10.0333	-338	-338	-27
10.0417	232	260.333	-32		10.0417	-384	-384	-32
10.05	231	259	-37		10.05	-430	-430	-37
10.0583	229	258	-42		10.0583	-478	-478	-42
10.0667	227	257	-49		10.0667	-526	-526	-49
10.075	225	256	-55		10.075	-573	-573	-55
10.0833	222	255	-62		10.0833	-620	-620	-62
10.0917	218	254	-68		10.0917	-668	-668	-68
10.1	215	253	-75		10.1	-716	-716	-75
10.1083	212	252	-81		10.1083	-767	-767	-81
10.1167	211	251	-85		10.1167	-818	-818	-85
10.125	211	250	-91		10.125	-868	-868	-91
10.1333	209	249	-98		10.1333	-918	-918	-98
10.1417	207	248	-103		10.1417	-970	-970	-103
10.15	203	246.667	-108		10.15	-1020	-1020	-108
10.1583	201	245.333	-114		10.1583	-1070	-1070	-114
10.1667	199	244.333	-118		10.1667	-1119	-1119	-118
10.175	197	243.667	-121		10.175	-1170	-1170	-121
10.1833	195	243	-127		10.1833	-1221	-1221	-127
10.1917	193	242	-133		10.1917	-1275	-1275	-133
10.2	190	241	-141		10.2	-1328	-1328	-141
10.2083	188	239.667	-148		10.2083	-1380	-1380	-148
10.2167	186	238.667	-154		10.2167	-1432	-1432	-154
10.225	183	238.333	-159		10.225	-1486	-1486	-159
10.2333	180	237.667	-163		10.2333	-1538	-1538	-163
10.2417	179	236.667	-168		10.2417	-1591	-1591	-168
10.25	176	235.667	-172		10.25	-1644	-1644	-172
10.2583	174	234.333	-178		10.2583	-1697	-1697	-178
10.2667	172	233	-183		10.2667	-1752	-1752	-183
10.275	171	232.333	-189		10.275	-1808	-1808	-189
10.2833	170	231.667	-194		10.2833	-1861	-1861	-194
10.2917	167	231	-198		10.2917	-1915	-1915	-198
10.3	165	230.333	-202		10.3	-1969	-1969	-202
10.3083	164	229.667	-205		10.3083	-2024	-2024	-205
10.3167	163	229	-210		10.3167	-2078	-2078	-210
10.325	161	228.333	-215		10.325	-2132	-2132	-215
10.3333	160	228	-220		10.3333	-2186	-2186	-220
10.3417	159	227	-225		10.3417	-2240	-2240	-225
10.35	157	226	-230		10.35	-2294	-2294	-230
10.3583	155	225.667	-233		10.3583	-2346	-2346	-233
10.3667	154	225	-236		10.3667	-2398	-2398	-236
10.375	154	224.333	-240		10.375	-2451	-2451	-240
10.3833	153	224	-245		10.3833	-2503	-2503	-245
10.3917	152	223.667	-250		10.3917	-2554	-2554	-250
10.4	152	223.667	-253		10.4	-2607	-2607	-253
10.4083	151	223.333	-257		10.4083	-2661	-2661	-257
10.4167	150	222.333	-259		10.4167	-2712	-2712	-259
10.425	150	222	-262		10.425	-2762	-2762	-262
10.4333	148	222	-265		10.4333	-2813	-2813	-265
10.4417	147	222	-267		10.4417	-2864	-2864	-267
10.45	146	221.333	-270		10.45	-2916	-2916	-270
10.4583	144	221	-273		10.4583	-2968	-2968	-273
10.4667	142	220.667	-274		10.4667	-3019	-3019	-274
10.475	141	221	-277		10.475	-3067	-3067	-277
10.4833	141	221.333	-278		10.4833	-3115	-3115	-278
10.4917	141	221.667	-279		10.4917	-3163	-3163	-279
10.5	141	222	-280		10.5	-3212	-3212	-280
10.5083	141	222	-282		10.5083	-3261	-3261	-282
10.5167	141	222.333	-283		10.5167	-3311	-3311	-283
10.525	140	222.333	-284		10.525	-3359	-3359	-284
10.5333	138	223	-284		10.5333	-3407	-3407	-284
10.5417	138	223.333	-284		10.5417	-3452	-3452	-284
10.55	138	224	-283		10.55	-3498	-3498	-283
10.5583	138	225	-282		10.5583	-3545	-3545	-282
10.5667	138	226	-279		10.5667	-3592	-3592	-279
10.575	138	226.667	-276		10.575	-3637	-3637	-276
10.5833	138	227.667	-274		10.5833	-3681	-3681	-274
10.5917	138	229	-270		10.5917	-3725	-3725	-270
10.6	137	230.333	-267		10.6	-3768	-3768	-267
10.6083	138	232	-263		10.6083	-3808	-3808	-263
10.6167	138	234	-259		10.6167	-3850	-3850	-259
10.625	139	235.667	-254		10.625	-3891	-3891	-254
10.6333	140	238.333	-248		10.6333	-3931	-3931	-248
10.6417	140	240.667	-241		10.6417	-3970	-3970	-241
10.65	140	243.667	-234		10.65	-4009	-4009	-234
10.6583	139	246.667	-226		10.6583	-4048	-4048	-226
10.6667	140	249.667	-219		10.6667	-4086	-4086	-219
10.675	140	252.667	-209		10.675	-4123	-4123	-209
10.6833	141	256	-200		10.6833	-4159	-4159	-200
10.6917	142	259.667	-189		10.6917	-4193	-4193	-189
10.7	143	263.667	-176		10.7	-4229	-4229	-176
10.7083	143	268	-163		10.7083	-4265	-4265	-163
10.7167	143	272.333	-149		10.7167	-4300	-4300	-149
10.725	143	277	-136		10.725	-4333	-4333	-136
10.7333	144	282	-122		10.7333	-4366	-4366	-122
10.7417	146	287.333	-107		10.7417	-4398	-4398	-107
10.75	147	293	-90		10.75	-4429	-4429	-90
10.7583	149	299.333	-72		10.7583	-4460	-4460	-72
10.7667	151	306	-53		10.7667	-4492	-4492	-53
10.775	152	312.667	-33		10.775	-4521	-4521	-33
10.7833	154	320	-13		10.7833	-4549	-4549	-13
10.7917	157	328	10		10.7917	-4577	-4577	10
10.8	159	335.667	33		10.8	-4604	-4604	33
10.8083	160	343.667	57		10.8083	-4629	-4629	57
10.8167	161	352	82		10.8167	-4654	-4654	82
10.825	164	361	109		10.825	-4678	-4678	109
10.8333	167	370.667	138		10.8333	-4702	-4702	138
10.8417	169	381	166		10.8417	-4726	-4726	166
10.85	172	391.333	196		10.85	-4749	-4749	196
10.8583	174	402.333	229		10.8583	-4772	-4772	229
10.8667	177	414.333	263		10.8667	-4794	-4794	263
10.875	178	426.667	299		10.875	-4816	-4816	299
10.8833	180	439	337		10.8833	-4836	-4836	337
10.8917	183	451.333	376		10.8917	-4855	-4855	376
10.9	186	464.333	417		10.9	-4873	-4873	417
10.9083	189	478	460		10.9083	-4890	-4890	460
10.9167	192	492.333	501		10.9167	-4907	-4907	501
10.925	196	507.667	543		10.925	-4923	-4923	543
10.9333	200	523.333	588		10.9333	-4938	-4938	588
10.9417	204	539.667	635		10.9417	-4954	-4954	635
10.95	207	556.333	684		10.95	-4968	-4968	684
10.9583	210	574	734		10.9583	-4982	-4982	734
10.9667	213	592	786		10.9667	-4995	-4995	786
10.975	217	610.333	839		10.975	-5008	-5008	839
10.9833	221	629.333	893		10.9833	-5019	-5019	893
10.9917	225	649.333	950		10.9917	-5029	-5029	950
11	229	669.667	1008		11	-5038	-5038	1008
11.0083	232	690.667	1069		11.0083	-5048	-5048	1069
11.0167	237	712	1131		11.0167	-5057	-5057	1131
11.025	241	734.333	1194		11.025	-5066	-5066	1194
11.0333	245	756.333	1258		11.0333	-5073	-5073	1258
11.0417	249	779.333	1324		11.0417	-5080	-5080	1324
11.05	254	802.667	1391		11.05	-5086	-5086	1391
11.0583	257	826.667	1461		11.0583	-5090	-5090	1461
11.0667	261	851.333	1533		11.0667	-5095	-5095	1533
11.075	266	876.667	1607		11.075	-5098	-5098	1607
11.0833	271	903	1681		11.0833	-5101	-5101	1681
11.0917	278	929.667	1758		11.0917	-5105	-5105	1758
11.1	284	957	1835		11.1	-5108	-5108	1835
11.1083	290	984.667	1913		11.1083	-5109	-5109	1913
11.1167	297	1012.67	1993		11.1167	-5107	-5107	1993
11.125	302	1041.33	2076		11.125	-5106	-5106	2076
11.1333	308	1071	2160		11.1333	-5105	-5105	2160
11.1417	314	1101	2244		11.1417	-5103	-5103	2244
11.15	320	1131.67	2330		11.15	-5102	-5102	2330
11.1583	325	1162.67	2417		11.1583	-5100	-5100	2417
11.1667	330	1194	2508		11.1667	-5097	-5097	2508
11.175	334	1226.33	2599		11.175	-5093	-5093	2599
11.1833	341	1259.33	2691		11.1833	-5089	-5089	2691
11.1917	347	1292.67	2786		11.1917	-5085	-5085	2786
11.2	354	1326.33	2881		11.2	-5079	-5079	2881
11.2083	360	1360.33	2979		11.2083	-5073	-5073	2979
11.2167	365	1395.33	3077		11.2167	-5066	-5066	3077
11.225	369	1430.67	3177		11.225	-5059	-5059	3177
11.2333	372	1466.67	3279		11.2333	-5051	-5051	3279
11.2417	375	1502.67	3381		11.2417	-5044	-5044	3381
11.25	379	1539	3484		11.25	-5036	-5036	3484
11.2583	384	1576	3588		11.2583	-5027	-5027	3588
11.2667	388	1613.67	3695		11.2667	-5017	-5017	3695
11.275	391	1651.67	3804		11.275	-5007	-5007	3804
11.2833	395	1690.33	3914		11.2833	-4995	-4995	3914
11.2917	399	1729.67	4024		11.2917	-4984	-4984	4024
11.3	402	1768.67	4135		11.3	-4971	-4971	4135
11.3083	404	1808.33	4247		11.3083	-4958	-4958	4247
11.3167	408	1848.33	4359		11.3167	-4946	-4946	4359
11.325	412	1888.67	4473		11.325	-4933	-4933	4473
11.3333	415	1929.33	4590		11.3333	-4920	-4920	4590
11.3417	416	1970.33	4706		11.3417	-4907	-4907	4706
11.35	418	2011.33	4822		11.35	-4892	-4892	4822
11.3583	421	2053.67	4939		11.3583	-4877	-4877	4939
11.3667	422	2096	5058		11.3667	-4862	-4862	5058
11.375	424	2138.67	5178		11.375	-4847	-4847	5178
11.3833	426	2181	5298		11.3833	-4832	-4832	5298
11.3917	430	2224.33	5418		11.3917	-4818	-4818	5418
11.4	433	2267.67	5540		11.4	-4804	-4804	5540
11.4083	434	2311	5663		11.4083	-4787	-4787	5663
11.4167	435	2355.33	5786		11.4167	-4770	-4770	5786
11.425	437	2400	5910		11.425	-4754	-4754	5910
11.4333	438	2445	6035		11.4333	-4738	-4738	6035
11.4417	439	2489.33	6160		11.4417	-4720	-4720	6160
11.45	440	2534.33	6287		11.45	-4702	-4702	6287
11.4583	442	2579.33	6414		11.4583	-4684	-4684	6414
11.4667	444	2625	6540		11.4667	-4666	-4666	6540
11.475	446	2670.33	6668		11.475	-4649	-4649	6668
11.4833	448	2716	6796		11.4833	-4630	-4630	6796
11.4917	449	2762.67	6924		11.4917	-4612	-4612	6924
11.5	449	2809	7053		11.5	-4594	-4594	7053
11.5083	450	2855.33	7184		11.5083	-4577	-4577	7184
11.5167	452	2902.33	7316		11.5167	-4558	-4558	7316
11.525	454	2949	7448		11.525	-4538	-4538	7448
11.5333	455	2996	7578		11.5333	-4518	-4518	7578
11.5417	456	3042.67	7709		11.5417	-4499	-4499	7709
11.55	458	3089.67	7841		11.55	-4481	-4481	7841
11.5583	458	3136.67	7974		11.5583	-4463	-4463	7974
11.5667	459	3183.67	8108		11.5667	-4444	-4444	8108
11.575	459	3231.33	8241		11.575	-4422	-4422	8241
11.5833	460	3279	8374		11.5833	-4404	-4404	8374
11.5917	462	3326.67	8507		11.5917	-4384	-4384	8507
11.6	464	3374	8640		11.6	-4364	-4364	8640
11.6083	466	3421.67	8773		11.6083	-4343	-4343	8773
11.6167	468	3469.33	8907		11.6167	-4323	-4323	8907
11.625	468	3517	9042		11.625	-4304	-4304	9042
11.6333	469	3564.67	9176		11.6333	-4284	-4284	9176
11.6417	470	3612.33	9310		11.6417	-4264	-4264	9310
11.65	472	3660	9444		11.65	-4243	-4243	9444
11.6583	473	3708	9577		11.6583	-4223	-4223	9577
11.6667	474	3755.67	9709		11.6667	-4202	-4202	9709
11.675	476	3803	9841		11.675	-4181	-4181	9841
11.6833	479	3850.33	9975		11.6833	-4160	-4160	9975
11.6917	482	3898	10109		11.6917	-4140	-4140	10109
11.7	484	3945.67	10241		11.7	-4119	-4119	10241
11.7083	487	3993.33	10374		11.7083	-4098	-4098	10374
11.7167	490	4041	10507		11.7167	-4078	-4078	10507
11.725	492	4088.33	10640		11.725	-4057	-4057	10640
11.7333	494	4135.67	10773		11.7333	-4035	-4035	10773
11.7417	497	4182.67	10906		11.7417	-4013	-4013	10906
11.75	499	4229.67	11038		11.75	-3991	-3991	11038
11.7583	502	4276.33	11169		11.7583	-3970	-3970	11169
11.7667	505	4323	11299		11.7667	-3949	-3949	11299
11.775	509	4369.67	11429		11.775	-3928	-3928	11429
11.7833	514	4416.67	11558		11.7833	-3907	-3907	11558
11.7917	518	4463	11687		11.7917	-3886	-3886	11687
11.8	523	4509.33	11817		11.8	-3865	-3865	11817
11.8083	528	4555.33	11945		11.8083	-3844	-3844	11945
11.8167	532	4601.33	12073		11.8167	-3824	-3824	12073
11.825	537	4646.67	12199		11.825	-3805	-3805	12199
11.8333	544	4691.67	12326		11.8333	-3784	-3784	12326
11.8417	552	4737	12452		11.8417	-3761	-3761	12452
11.85	561	4782.33	12577		11.85	-3739	-3739	12577
11.8583	573	4827.33	12701		11.8583	-3718	-3718	12701
11.8667	589	4872.33	12825		11.8667	-3698	-3698	12825
11.875	607	4916.67	12948		11.875	-3675	-3675	12948
11.8833	629	4960.67	13069		11.8833	-3653	-3653	13069
11.8917	654	5004.67	13189		11.8917	-3631	-3631	13189
11.9	680	5048.33	13308		11.9	-3607	-3607	13308
11.9083	705	5091.33	13427		11.9083	-3584	-3584	13427
11.9167	727	5134.33	13546		11.9167	-3564	-3564	13546
11.925	747	5177	13663		11.925	-3543	-3543	13663
11.9333	764	5220	13782		11.9333	-3522	-3522	13782
11.9417	778	5262.33	13900		11.9417	-3500	-3500	13900
11.95	791	5304	14015		11.95	-3479	-3479	14015
11.9583	802	5345	14128		11.9583	-3458	-3458	14128
11.9667	813	5385.67	14240		11.9667	-3436	-3436	14240
11.975	826	5426.33	14352		11.975	-3415	-3415	14352
11.9833	841	5466.67	14463		11.9833	-3395	-3395	14463
11.9917	857	5507	14574		11.9917	-3374	-3374	14574
12	875	5547.33	14685		12	-3353	-3353	14685
12.0083	895	5587.67	14794		12.0083	-3330	-3330	14794
12.0167	917	5627	14902		12.0167	-3310	-3310	14902
12.025	940	5665.33	15009		12.025	-3290	-3290	15009
12.0333	964	5703.67	15114		12.0333	-3267	-3267	15114
12.0417	990	5741.33	15217		12.0417	-3245	-3245	15217
12.05	1016	5779.33	15319		12.05	-3225	-3225	15319
12.0583	1043	5817.33	15421		12.0583	-3204	-3204	15421
12.0667	1070	5854.33	15521		12.0667	-3184	-3184	15521
12.075	1097	5891	15620		12.075	-3164	-3164	15620
12.0833	1125	5927.67	15718		12.0833	-3143	-3143	15718
12.0917	1156	5963.67	15816		12.0917	-3123	-3123	15816
12.1	1187	5999.67	15912		12.1	-3103	-3103	15912
12.1083	1220	6034.67	16009		12.1083	-3082	-3082	16009
12.1167	1255	6069.33	16104		12.1167	-3063	-3063	16104
12.125	1290	6103.67	16196		12.125	-3043	-3043	16196
12.1333	1328	6137.67	16287		12.1333	-3024	-3024	16287
12.1417	1369	6171.33	16376		12.1417	-3004	-3004	16376
12.15	1411	6204.67	16465		12.15	-2985	-2985	16465
12.1583	1452	6237.67	16553		12.1583	-2965	-2965	16553
12.1667	1495	6270.67	16639		12.1667	-2946	-2946	16639
12.175	1538	6303.33	16726		12.175	-2928	-2928	16726
12.1833	1582	6335.67	16811		12.1833	-2909	-2909	16811
12.1917	1627	6368	16895		12.1917	-2888	-2888	16895
12.2	1674	6400	16979		12.2	-2867	-2867	16979
12.2083	1721	6431.33	17060		12.2083	-2849	-2849	17060
12.2167	1769	6462	17141		12.2167	-2831	-2831	17141
12.225	1818	6491.67	17220		12.225	-2812	-2812	17220
12.2333	1868	6521.33	17299		12.2333	-2794	-2794	17299
12.2417	1920	6550.33	17376		12.2417	-2775	-2775	17376
12.25	1973	6579.33	17452		12.25	-2757	-2757	17452
12.2583	2026	6608	17527		12.2583	-2739	-2739	17527
12.2667	2082	6636.33	17600		12.2667	-2721	-2721	17600
12.275	2139	6664.67	17672		12.275	-2703	-2703	17672
12.2833	2198	6692.33	17744		12.2833	-2685	-2685	17744
12.2917	2257	6720	17813		12.2917	-2667	-2667	17813
12.3	2316	6747.33	17883		12.3	-2650	-2650	17883
12.3083	2373	6774	17953		12.3083	-2633	-2633	17953
12.3167	2428	6800.67	18022		12.3167	-2617	-2617	18022
12.325	2478	6826.67	18089		12.325	-2600	-2600	18089
12.3333	2521	6852.33	18155		12.3333	-2582	-2582	18155
12.3417	2561	6877.33	18220		12.3417	-2564	-2564	18220
12.35	2602	6901.67	18284		12.35	-2547	-2547	18284
12.3583	2648	6925.67	18346		12.3583	-2530	-2530	18346
12.3667	2703	6949.67	18407		12.3667	-2514	-2514	18407
12.375	2771	6973.67	18468		12.375	-2499	-2499	18468
12.3833	2854	6997.33	18527		12.3833	-2483	-2483	18527
12.3917	2956	7020.33	18586		12.3917	-2468	-2468	18586
12.4	3073	7043.33	18642		12.4	-2452	-2452	18642
12.4083	3206	7065.67	18697		12.4083	-2437	-2437	18697
12.4167	3349	7087.67	18752		12.4167	-2421	-2421	18752
12.425	3501	7109	18805		12.425	-2404	-2404	18805
12.4333	3655	7130	18858		12.4333	-2388	-2388	18858
12.4417	3804	7151	18910		12.4417	-2373	-2373	18910
12.45	3945	7171.67	18961		12.45	-2358	-2358	18961
12.4583	4074	7192	19012		12.4583	-2342	-2342	19012
12.4667	4190	7212	19060		12.4667	-2326	-2326	19060
12.475	4297	7231.33	19109		12.475	-2310	-2310	19109
12.4833	4398	7250.67	19158		12.4833	-2295	-2295	19158
12.4917	4498	7269.67	19204		12.4917	-2280	-2280	19204
12.5	4600	7288.33	19249		12.5	-2265	-2265	19249
12.5083	4710	7307	19294		12.5083	-2250	-2250	19294
12.5167	4828	7325	19339		12.5167	-2237	-2237	19339
12.525	4954	7343	19383		12.525	-2223	-2223	19383
12.5333	5090	7361	19426		12.5333	-2207	-2207	19426
12.5417	5234	7378	19468		12.5417	-2192	-2192	19468
12.55	5383	7395	19508		12.55	-2179	-2179	19508
12.5583	5534	7411.67	19548		12.5583	-2163	-2163	19548
12.5667	5686	7428.33	19586		12.5667	-2149	-2149	19586
12.575	5837	7445	19623		12.575	-2136	-2136	19623
12.5833	5988	7460.67	19659		12.5833	-2121	-2121	19659
12.5917	6136	7476.33	19694		12.5917	-2107	-2107	19694
12.6	6282	7491.33	19728		12.6	-2093	-2093	19728
12.6083	6427	7506.67	19761		12.6083	-2081	-2081	19761
12.6167	6570	7521.67	19794		12.6167	-2069	-2069	19794
12.625	6713	7535.67	19826		12.625	-2056	-2056	19826
12.6333	6855	7550.33	19858		12.6333	-2042	-2042	19858
12.6417	6997	7564.67	19890		12.6417	-2028	-2028	19890
12.65	7139	7578.33	19921		12.65	-2015	-2015	19921
12.6583	7284	7592	19950		12.6583	-2003	-2003	19950
12.6667	7430	7605.33	19978		12.6667	-1991	-1991	19978
12.675	7577	7618.33	20005		12.675	-1978	-1978	20005
12.6833	7722	7631	20033		12.6833	-1966	-1966	20033
12.6917	7866	7643	20060		12.6917	-1953	-1953	20060
12.7	8010	7655.67	20087		12.7	-1939	-1939	20087
12.7083	8152	7668	20112		12.7083	-1927	-1927	20112
12.7167	8292	7679.33	20136		12.7167	-1916	-1916	20136
12.725	8425	7690.67	20160		12.725	-1904	-1904	20160
12.7333	8555	7702	20184		12.7333	-1893	-1893	20184
12.7417	8683	7713.67	20207		12.7417	-1880	-1880	20207
12.75	8808	7724.67	20231		12.75	-1867	-1867	20231
12.7583	8929	7735	20253		12.7583	-1855	-1855	20253
12.7667	9048	7745.67	20273		12.7667	-1844	-1844	20273
12.775	9166	7756	20293		12.775	-1833	-1833	20293
12.7833	9283	7766.33	20313		12.7833	-1824	-1824	20313
12.7917	9402	7776.67	20333		12.7917	-1814	-1814	20333
12.8	9523	7787	20351		12.8	-1802	-1802	20351
12.8083	9646	7797.33	20368		12.8083	-1789	-1789	20368
12.8167	9772	7807.67	20385		12.8167	-1778	-1778	20385
12.825	9901	7817.33	20402		12.825	-1767	-1767	20402
12.8333	10033	7826.67	20418		12.8333	-1756	-1756	20418
12.8417	10170	7836	20435		12.8417	-1745	-1745	20435
12.85	10311	7845	20450		12.85	-1736	-1736	20450
12.8583	10455	7854	20466		12.8583	-1726	-1726	20466
12.8667	10601	7862.67	20481		12.8667	-1715	-1715	20481
12.875	10748	7871.67	20496		12.875	-1702	-1702	20496
12.8833	10896	7880.67	20510		12.8833	-1690	-1690	20510
12.8917	11044	7889.33	20523		12.8917	-1679	-1679	20523
12.9	11189	7897.67	20536		12.9	-1669	-1669	20536
12.9083	11333	7905.67	20549		12.9083	-1660	-1660	20549
12.9167	11474	7914	20559		12.9167	-1650	-1650	20559
12.925	11612	7922.33	20569		12.925	-1640	-1640	20569
12.9333	11746	7930.33	20581		12.9333	-1630	-1630	20581
12.9417	11875	7938.33	20594		12.9417	-1621	-1621	20594
12.95	12002	7946	20606		12.95	-1612	-1612	20606
12.9583	12125	7953.67	20616		12.9583	-1601	-1601	20616
12.9667	12244	7961.33	20626		12.9667	-1591	-1591	20626
12.975	12360	7968.33	20636		12.975	-1581	-1581	20636
12.9833	12475	7975.67	20647		12.9833	-1572	-1572	20647
12.9917	12587	7982.67	20656		12.9917	-1562	-1562	20656
13	12698	7989.67	20664		13	-1552	-1552	20664
13.0083	12807	7996.67	20673		13.0083	-1543	-1543	20673
13.0167	12915	8003.67	20681		13.0167	-1534	-1534	20681
13.025	13022	8010.33	20689		13.025	-1523	-1523	20689
13.0333	13128	8016.67	20696		13.0333	-1512	-1512	20696
13.0417	13232	8023.33	20702		13.0417	-1502	-1502	20702
13.05	13334	8029.67	20709		13.05	-1491	-1491	20709
13.0583	13434	8036	20715		13.0583	-1482	-1482	20715
13.0667	13534	8042	20722		13.0667	-1474	-1474	20722
13.075	13633	8047.67	20728		13.075	-1466	-1466	20728
13.0833	13732	8053	20733		13.0833	-1457	-1457	20733
13.0917	13829	8058	20738		13.0917	-1446	-1446	20738
13.1	13925	8063.67	20743		13.1	-1437	-1437	20743
13.1083	14020	8069.33	20747		13.1083	-1427	-1427	20747
13.1167	14113	8075	20752		13.1167	-1417	-1417	20752
13.125	14206	8080.33	20756		13.125	-1408	-1408	20756
13.1333	14298	8085.33	20761		13.1333	-1399	-1399	20761
13.1417	14389	8090	20764		13.1417	-1389	-1389	20764
13.15	14480	8095	20766		13.15	-1378	-1378	20766
13.1583	14571	8100	20768		13.1583	-1369	-1369	20768
13.1667	14663	8104.67	20771		13.1667	-1359	-1359	20771
13.175	14756	8109.33	20773		13.175	-1349	-1349	20773
13.1833	14852	8113.67	20776		13.1833	-1339	-1339	20776
13.1917	14947	8118.33	20777		13.1917	-1329	-1329	20777
13.2	15042	8123.67	20779		13.2	-1320	-1320	20779
13.2083	15139	8128.33	20780		13.2083	-1310	-1310	20780
13.2167	15238	8132.67	20783		13.2167	-1300	-1300	20783
13.225	15336	8137.33	20783		13.225	-1291	-1291	20783
13.2333	15436	8141.67	20783		13.2333	-1282	-1282	20783
13.2417	15537	8146	20783		13.2417	-1272	-1272	20783
13.25	15639	8150.33	20784		13.25	-1263	-1263	20784
13.2583	15742	8154.33	20784		13.2583	-1255	-1255	20784
13.2667	15846	8158	20784		13.2667	-1245	-1245	20784
13.275	15952	8161.67	20783		13.275	-1236	-1236	20783
13.2833	16059	8165.33	20781		13.2833	-1227	-1227	20781
13.2917	16167	8169.33	20780		13.2917	-1217	-1217	20780
13.3	16276	8173	20779		13.3	-1207	-1207	20779
13.3083	16385	8176.67	20778		13.3083	-1195	-1195	20778
13.3167	16496	8180	20777		13.3167	-1184	-1184	20777
13.325	16606	8183	20776		13.325	-1175	-1175	20776
13.3333	16716	8186	20774		13.3333	-1167	-1167	20774
13.3417	16827	8189	20771		13.3417	-1158	-1158	20771
13.35	16938	8192	20769		13.35	-1149	-1149	20769
13.3583	17048	8195	20767		13.3583	-1139	-1139	20767
13.3667	17158	8198.33	20763		13.3667	-1130	-1130	20763
13.375	17268	8201.33	20758		13.375	-1121	-1121	20758
13.3833	17377	8204	20754		13.3833	-1112	-1112	20754
13.3917	17484	8206.33	20749		13.3917	-1102	-1102	20749
13.4	17590	8208.33	20747		13.4	-1095	-1095	20747
13.4083	17694	8211	20743		13.4083	-1087	-1087	20743
13.4167	17798	8213.33	20739		13.4167	-1078	-1078	20739
13.425	17900	8216	20735		13.425	-1069	-1069	20735
13.4333	17999	8218.67	20730		13.4333	-1060	-1060	20730
13.4417	18097	8221	20725		13.4417	-1050	-1050	20725
13.45	18194	8223	20721		13.45	-1041	-1041	20721
13.4583	18290	8225.33	20716		13.4583	-1032	-1032	20716
13.4667	18382	8227.67	20711		13.4667	-1022	-1022	20711
13.475	18473	8229.67	20705		13.475	-1012	-1012	20705
13.4833	18561	8231.67	20699		13.4833	-1002	-1002	20699
13.4917	18647	8233.67	20695		13.4917	-992	-992	20695
13.5	18732	8235.67	20690		13.5	-982	-982	20690
13.5083	18814	8237	20685		13.5083	-973	-973	20685
13.5167	18895	8238	20679		13.5167	-964	-964	20679
13.525	18974	8240	20672		13.525	-953	-953	20672
13.5333	19052	8241.33	20665		13.5333	-944	-944	20665
13.5417	19130	8242.67	20658		13.5417	-937	-937	20658
13.55	19205	8244	20650		13.55	-928	-928	20650
13.5583	19280	8245	20642		13.5583	-919	-919	20642
13.5667	19353	8246.67	20635		13.5667	-908	-908	20635
13.575	19423	8248	20629		13.575	-899	-899	20629
13.5833	19491	8249.33	20622		13.5833	-890	-890	20622
13.5917	19558	8250.67	20616		13.5917	-880	-880	20616
13.6	19626	8251.67	20610		13.6	-870	-870	20610
13.6083	19691	8252.67	20604		13.6083	-861	-861	20604
13.6167	19754	8253.67	20597		13.6167	-851	-851	20597
13.625	19815	8254.67	20588		13.625	-842	-842	20588
13.6333	19874	8255.67	20579		13.6333	-833	-833	20579
13.6417	19932	8256.67	20571		13.6417	-824	-824	20571
13.65	19989	8257	20562		13.65	-814	-814	20562
13.6583	20044	8257.67	20554		13.6583	-806	-806	20554
13.6667	20098	8258.67	20546		13.6667	-798	-798	20546
13.675	20152	8259.33	20538		13.675	-789	-789	20538
13.6833	20204	8260	20531		13.6833	-780	-780	20531
13.6917	20254	8260.33	20523		13.6917	-771	-771	20523
13.7	20302	8260.33	20516		13.7	-762	-762	20516
13.7083	20348	8260.67	20509		13.7083	-753	-753	20509
13.7167	20393	8261.33	20502		13.7167	-743	-743	20502
13.725	20437	8261.67	20494		13.725	-733	-733	20494
13.7333	20477	8262.33	20486		13.7333	-722	-722	20486
13.7417	20518	8262.33	20478		13.7417	-713	-713	20478
13.75	20556	8262.67	20470		13.75	-704	-704	20470
13.7583	20595	8262.67	20461		13.7583	-694	-694	20461
13.7667	20631	8263	20452		13.7667	-685	-685	20452
13.775	20666	8263.33	20445		13.775	-674	-674	20445
13.7833	20701	8263	20439		13.7833	-665	-665	20439
13.7917	20734	8262.33	20432		13.7917	-656	-656	20432
13.8	20765	8261.67	20424		13.8	-646	-646	20424
13.8083	20795	8261.67	20415		13.8083	-637	-637	20415
13.8167	20823	8261.33	20407		13.8167	-627	-627	20407
13.825	20851	8261.33	20400		13.825	-617	-617	20400
13.8333	20879	8261	20391		13.8333	-607	-607	20391
13.8417	20907	8260.33	20383		13.8417	-598	-598	20383
13.85	20934	8259.67	20375		13.85	-589	-589	20375
13.8583	20961	8259.33	20367		13.8583	-577	-577	20367
13.8667	20987	8259.33	20359		13.8667	-566	-566	20359
13.875	21011	8259	20352		13.875	-556	-556	20352
13.8833	21034	8258.33	20345		13.8833	-546	-546	20345
13.8917	21054	8257.67	20338		13.8917	-536	-536	20338
13.9	21073	8256.67	20329		13.9	-527	-527	20329
13.9083	21092	8256	20321		13.9083	-517	-517	20321
13.9167	21108	8255.33	20312		13.9167	-508	-508	20312
13.925	21122	8254.33	20303		13.925	-498	-498	20303
13.9333	21136	8253.67	20294		13.9333	-489	-489	20294
13.9417	21148	8252.67	20285		13.9417	-480	-480	20285
13.95	21157	8251.67	20278		13.95	-471	-471	20278
13.9583	21165	8250.33	20269		13.9583	-460	-460	20269
13.9667	21174	8249.67	20260		13.9667	-450	-450	20260
13.975	21185	8248.67	20251		13.975	-440	-440	20251
13.9833	21198	8247.67	20241		13.9833	-430	-430	20241
13.9917	21213	8246	20231		13.9917	-418	-418	20231
14	27112	8244	20221		14	-407	-407	20221
14.0083	26970	8242	20213		14.0083	-398	-398	20213
14.0167	26829	8241	20205		14.0167	-389	-389	20205
14.025	26689	8240	20196		14.025	-380	-380	20196
14.0333	26551	8238.67	20187		14.0333	-372	-372	20187
14.0417	26415	8237.33	20176		14.0417	-362	-362	20176
14.05	26279	8235.67	20167		14.05	-350	-350	20167
14.0583	26146	8234.33	20157		14.0583	-340	-340	20157
14.0667	26017	8231.67	20148		14.0667	-330	-330	20148
14.075	25894	8229.67	20138		14.075	-320	-320	20138
14.0833	25778	8227.67	20128		14.0833	-310	-310	20128
14.0917	25670	8226	20119		14.0917	-300	-300	20119
14.1	25572	8224	20109		14.1	-290	-290	20109
14.1083	25488	8222.67	20100		14.1083	-278	-278	20100
14.1167	25419	8221	20091		14.1167	-267	-267	20091
14.125	25366	8219.67	20079		14.125	-257	-257	20079
14.1333	25332	8218.33	20069		14.1333	-247	-247	20069
14.1417	25319	8217	20059		14.1417	-237	-237	20059
14.15	25330	8215.33	20049		14.15	-228	-228	20049
14.1583	25368	8213.33	20038		14.1583	-219	-219	20038
14.1667	25435	8211.33	20029		14.1667	-210	-210	20029
14.175	25536	8209	20019		14.175	-200	-200	20019
14.1833	25672	8206.67	20009		14.1833	-188	-188	20009
14.1917	25844	8204.67	19999		14.1917	-177	-177	19999
14.2	26058	8202.67	19988		14.2	-167	-167	19988
14.2083	26317	8200.67	19977		14.2083	-159	-159	19977
14.2167	26625	8198.67	19967		14.2167	-148	-148	19967
14.225	26982	8197	19959		14.225	-138	-138	19959
14.2333	27391	8195	19951		14.2333	-129	-129	19951
14.2417	27852	8193	19940		14.2417	-119	-119	19940
14.25	28363	8191.33	19929		14.25	-109	-109	19929
14.2583	28924	8189.67	19919		14.2583	-101	-101	19919
14.2667	29531	8187.67	19909		14.2667	-91	-91	19909
14.275	30176	8186	19898		14.275	-81	-81	19898
14.2833	30851	8184	19887		14.2833	-70	-70	19887
14.2917	31548	8181.67	19877		14.2917	-59	-59	19877
14.3	32258	8179.33	19868		14.3	-49	-49	19868
14.3083	32969	8177.67	19858		14.3083	-39	-39	19858
14.3167	33672	8176	19847		14.3167	-29	-29	19847
14.325	34358	8174.33	19838		14.325	-20	-20	19838
14.3333	35018	8172.67	19829		14.3333	-11	-11	19829
14.3417	35646	8171	19818		14.3417	-2	-2	19818
14.35	36240	8169.33	19808		14.35	8	8	19808
14.3583	36801	8167.33	19799		14.3583	17	17	19799
14.3667	37331	8165.33	19790		14.3667	27	27	19790
14.375	37839	8164.33	19782		14.375	37	37	19782
14.3833	38336	8163	19774		14.3833	45	45	19774
14.3917	38834	8161.67	19765		14.3917	55	55	19765
14.4	39350	8159.67	19757		14.4	64	64	19757
14.4083	39901	8158	19749		14.4083	74	74	19749
14.4167	40507	8156.33	19738		14.4167	84	84	19738
14.425	41189	8154.33	19727		14.425	93	93	19727
14.4333	41963	8152.67	19719		14.4333	103	103	19719
14.4417	42847	8151.33	19710		14.4417	113	113	19710
14.45	43855	8150.33	19702		14.45	124	124	19702
14.4583	44998	8148.67	19692		14.4583	134	134	19692
14.4667	46288	8147.33	19683		14.4667	142	142	19683
14.475	47728	8146.33	19674		14.475	151	151	19674
14.4833	49319	8145.33	19665		14.4833	160	160	19665
14.4917	51060	8144	19656		14.4917	169	169	19656
14.5	52947	8142.33	19645		14.5	177	177	19645
14.5083	54968	8141.33	19636		14.5083	187	187	19636
14.5167	57109	8140.33	19627		14.5167	196	196	19627
14.525	59352	8139.33	19620		14.525	205	205	19620
14.5333	61675	8138	19611		14.5333	214	214	19611
14.5417	64051	8137	19601		14.5417	223	223	19601
14.55	66451	8136	19592		14.55	233	233	19592
14.5583	68842	8135	19583		14.5583	241	241	19583
14.5667	71186	8133.67	19573		14.5667	248	248	19573
14.575	73446	8132.67	19564		14.575	257	257	19564
14.5833	75583	8132	19554		14.5833	264	264	19554
14.5917	77560	8131.33	19544		14.5917	272	272	19544
14.6	79342	8130.67	19534		14.6	280	280	19534
14.6083	80894	8129.67	19523		14.6083	288	288	19523
14.6167	82185	8129	19513		14.6167	296	296	19513
14.625	83191	8128	19504		14.625	305	305	19504
14.6333	83895	8127	19495		14.6333	314	314	19495
14.6417	84284	8126	19487		14.6417	323	323	19487
14.65	84356	8124.67	19477		14.65	332	332	19477
14.6583	84111	8123.67	19467		14.6583	340	340	19467
14.6667	83562	8122.33	19456		14.6667	349	349	19456
14.675	82724	8121.33	19447		14.675	358	358	19447
14.6833	81619	8120.67	19439		14.6833	367	367	19439
14.6917	80273	8119.67	19430		14.6917	375	375	19430
14.7	78715	8119	19421		14.7	384	384	19421
14.7083	76975	8118.33	19412		14.7083	393	393	19412
14.7167	75082	8117.67	19402		14.7167	400	400	19402
14.725	73067	8117	19393		14.725	409	409	19393
14.7333	70960	8116.33	19385		14.7333	419	419	19385
14.7417	68787	8114.67	19376		14.7417	426	426	19376
14.75	66569	8113.67	19365		14.75	433	433	19365
14.7583	64327	8112.67	19354		14.7583	442	442	19354
14.7667	62077	8111.67	19345		14.7667	452	452	19345
14.775	59833	8111	19336		14.775	462	462	19336
14.7833	57609	8110.33	19328		14.7833	471	471	19328
14.7917	55413	8109.67	19317		14.7917	479	479	19317
14.8	53255	8108.67	19306		14.8	486	486	19306
14.8083	51142	8107.67	19296		14.8083	495	495	19296
14.8167	49082	8106.67	19285		14.8167	502	502	19285
14.825	47084	8105.67	19274		14.825	510	510	19274
14.8333	45154	8105	19265		14.8333	518	518	19265
14.8417	43298	8104.33	19257		14.8417	525	525	19257
14.85	41523	8103.67	19247		14.85	531	531	19247
14.8583	39839	8102.67	19236		14.8583	538	538	19236
14.8667	38250	8101.67	19226		14.8667	546	546	19226
14.875	36762	8101.33	19215		14.875	555	555	19215
14.8833	35379	8101	19204		14.8833	565	565	19204
14.8917	34105	8100.33	19191		14.8917	572	572	19191
14.9	32941	8099.67	19180		14.9	579	579	19180
14.9083	31886	8099	19170		14.9083	587	587	19170
14.9167	30939	8099	19160		14.9167	596	596	19160
14.925	30095	8098.67	19151		14.925	604	604	19151
14.9333	29352	8098.33	19141		14.9333	612	612	19141
14.9417	28700	8097.67	19130		14.9417	619	619	19130
14.95	28132	8096.33	19120		14.95	627	627	19120
14.9583	27641	8095.67	19110		14.9583	634	634	19110
14.9667	27221	8095	19099		14.9667	641	641	19099
14.975	26864	8094.67	19087		14.975	650	650	19087
14.9833	26561	8094.33	19075		14.9833	658	658	19075
14.9917	26305	8093.67	19065		14.9917	666	666	19065
15	26089	8093.33	19056		15	674	674	19056
15.0083	25909	8093	19046		15.0083	681	681	19046
15.0167	25758	8092.33	19035		15.0167	687	687	19035
15.025	25629	8092	19025		15.025	694	694	19025
15.0333	25520	8091.67	19015		15.0333	700	700	19015
15.0417	25430	8091.33	19005		15.0417	707	707	19005
15.05	25355	8091	18995		15.05	714	714	18995
15.0583	25293	8090.33	18984		15.0583	721	721	18984
15.0667	25242	8090	18974		15.0667	728	728	18974
15.075	25201	8089.67	18964		15.075	734	734	18964
15.0833	25167	8089.33	18954		15.0833	742	742	18954
15.0917	25142	8089	18943		15.0917	750	750	18943
15.1	25125	8089	18933		15.1	757	757	18933
15.1083	25116	8088.67	18923		15.1083	764	764	18923
15.1167	25114	8088.67	18913		15.1167	771	771	18913
15.125	25119	8088.33	18901		15.125	778	778	18901
15.1333	25129	8087.67	18891		15.1333	784	784	18891
15.1417	25147	8087.33	18882		15.1417	790	790	18882
15.15	25169	8087.33	18873		15.15	797	797	18873
15.1583	25198	8087.33	18864		15.1583	804	804	18864
15.1667	25232	8087.33	18853		15.1667	809	809	18853
15.175	25272	8087.33	18842		15.175	815	815	18842
15.1833	25316	8087	18832		15.1833	820	820	18832
15.1917	25363	8087	18822		15.1917	826	826	18822
15.2	25412	8086.33	18811		15.2	834	834	18811
15.2083	25464	8086.33	18802		15.2083	841	841	18802
15.2167	25516	8086.33	18792		15.2167	848	848	18792
15.225	25568	8085.67	18782		15.225	854	854	18782
15.2333	25617	8085	18772		15.2333	859	859	18772
15.2417	25664	8084.67	18761		15.2417	865	865	18761
15.25	25707	8084.67	18751		15.25	871	871	18751
15.2583	25745	8084.67	18741		15.2583	876	876	18741
15.2667	25779	8084.67	18732		15.2667	880	880	18732
15.275	25808	8084.67	18722		15.275	886	886	18722
15.2833	25836	8084.67	18713		15.2833	892	892	18713
15.2917	25860	8084	18704		15.2917	897	897	18704
15.3	25879	8083.33	18696		15.3	903	903	18696
15.3083	25894	8083.33	18688		15.3083	909	909	18688
15.3167	25905	8083.33	18682		15.3167	916	916	18682
15.325	25915	8082.67	18675		15.325	922	922	18675
15.3333	25922	8082.33	18667		15.3333	927	927	18667
15.3417	25927	8082	18660		15.3417	933	933	18660
15.35	25931	8081.33	18652		15.35	938	938	18652
15.3583	25933	8081	18644		15.3583	943	943	18644
15.3667	25934	8080.33	18637		15.3667	949	949	18637
15.375	25934	8079.33	18628		15.375	955	955	18628
15.3833	25934	8078.33	18620		15.3833	961	961	18620
15.3917	25933	8077.67	18611		15.3917	966	966	18611
15.4	25932	8077	18601		15.4	971	971	18601
15.4083	25929	8076.67	18591		15.4083	976	976	18591
15.4167	25925	8076	18581		15.4167	982	982	18581
15.425	25921	8075	18572		15.425	988	988	18572
15.4333	25913	8074	18564		15.4333	994	994	18564
15.4417	25906	8073.33	18556		15.4417	999	999	18556
15.45	25899	8072.67	18549		15.45	1003	1003	18549
15.4583	25893	8071.67	18540		15.4583	1008	1008	18540
15.4667	25887	8070.67	18531		15.4667	1013	1013	18531
15.475	25880	8069.67	18522		15.475	1018	1018	18522
15.4833	25873	8068.67	18514		15.4833	1021	1021	18514
15.4917	25867	8067.67	18506		15.4917	1026	1026	18506
15.5	25863	8066.67	18499		15.5	1031	1031	18499
15.5083	25861	8065.33	18493		15.5083	1034	1034	18493
15.5167	25861	8064.33	18485		15.5167	1039	1039	18485
15.525	25862	8063.33	18476		15.525	1044	1044	18476
15.5333	25866	8062.67	18469		15.5333	1048	1048	18469
15.5417	25872	8061.33	18462		15.5417	1052	1052	18462
15.55	25880	8060.33	18455		15.55	1057	1057	18455
15.5583	25892	8059.33	18448		15.5583	1060	1060	18448
15.5667	25905	8058	18439		15.5667	1064	1064	18439
15.575	25920	8057	18430		15.575	1067	1067	18430
15.5833	25936	8056	18421		15.5833	1071	1071	18421
15.5917	25951	8054.67	18412		15.5917	1077	1077	18412
15.6	25965	8054	18404		15.6	1082	1082	18404
15.6083	25980	8053	18396		15.6083	1086	1086	18396
15.6167	25994	8052	18388		15.6167	1089	1089	18388
15.625	26009	8051	18379		15.625	1093	1093	18379
15.6333	26025	8049.67	18370		15.6333	1097	1097	18370
15.6417	26043	8048.33	18362		15.6417	1101	1101	18362
15.65	26065	8047.33	18353		15.65	1105	1105	18353
15.6583	26092	8046	18343		15.6583	1109	1109	18343
15.6667	26126	8045.33	18333		15.6667	1113	1113	18333
15.675	26167	8044.33	18324		15.675	1116	1116	18324
15.6833	26215	8043	18315		15.6833	1119	1119	18315
15.6917	26270	8041.33	18307		15.6917	1122	1122	18307
15.7	26332	8040	18298		15.7	1127	1127	18298
15.7083	26400	8039.33	18290		15.7083	1131	1131	18290
15.7167	26469	8038.33	18282		15.7167	1134	1134	18282
15.725	26537	8037	18274		15.725	1137	1137	18274
15.7333	26600	8035.67	18265		15.7333	1141	1141	18265
15.7417	26654	8034.33	18255		15.7417	1144	1144	18255
15.75	26701	8033.33	18246		15.75	1147	1147	18246
15.7583	26738	8032.33	18238		15.7583	1150	1150	18238
15.7667	26759	8031	18230		15.7667	1153	1153	18230
15.775	26766	8030	18221		15.775	1155	1155	18221
15.7833	26758	8028.67	18211		15.7833	1157	1157	18211
15.7917	26737	8027.33	18203		15.7917	1159	1159	18203
15.8	26705	8026.67	18194		15.8	1161	1161	18194
15.8083	26666	8025.33	18186		15.8083	1164	1164	18186
15.8167	26621	8024.67	18178		15.8167	1169	1169	18178
15.825	26571	8024	18169		15.825	1173	1173	18169
15.8333	26522	8023.67	18160		15.8333	1175	1175	18160
15.8417	26475	8023	18151		15.8417	1178	1178	18151
15.85	26431	8022	18142		15.85	1182	1182	18142
15.8583	26389	8021.33	18133		15.8583	1185	1185	18133
15.8667	26352	8020.33	18125		15.8667	1186	1186	18125
15.875	26319	8019.67	18116		15.875	1189	1189	18116
15.8833	26290	8019	18107		15.8833	1192	1192	18107
15.8917	26263	8018.33	18099		15.8917	1194	1194	18099
15.9	26236	8017.33	18091		15.9	1195	1195	18091
15.9083	26209	8017	18082		15.9083	1197	1197	18082
15.9167	26183	8016.67	18074		15.9167	1198	1198	18074
15.925	26155	8016.33	18066		15.925	1200	1200	18066
15.9333	26125	8016	18057		15.9333	1202	1202	18057
15.9417	26092	8015	18049		15.9417	1204	1204	18049
15.95	26057	8014.33	18040		15.95	1204	1204	18040
15.9583	26022	8013.67	18032		15.9583	1205	1205	18032
15.9667	25984	8013	18022		15.9667	1206	1206	18022
15.975	25947	8012.33	18014		15.975	1207	1207	18014
15.9833	25909	8011.67	18005		15.9833	1208	1208	18005
15.9917	25872	8011.33	17998		15.9917	1209	1209	17998
16	25837	8011	17990		16	1210	1210	17990
16.0083	25803	8010.67	17982		16.0083	1210	1210	17982
16.0167	25770	8010.67	17975		16.0167	1211	1211	17975
16.025	25741	8010	17967		16.025	1212	1212	17967
16.0333	25714	8009.67	17959		16.0333	1214	1214	17959
16.0417	25689	8009.33	17951		16.0417	1215	1215	17951
16.05	25667	8009	17942		16.05	1216	1216	17942
16.0583	25648	8009	17935		16.0583	1217	1217	17935
16.0667	25632	8008.67	17928		16.0667	1217	1217	17928
16.075	25618	8008.33	17920		16.075	1217	1217	17920
16.0833	25607	8008	17913		16.0833	1218	1218	17913
16.0917	25600	8007.33	17905		16.0917	1219	1219	17905
16.1	25597	8006.67	17898		16.1	1219	1219	17898
16.1083	25595	8006	17891		16.1083	1219	1219	17891
16.1167	25595	8005.33	17883		16.1167	1218	1218	17883
16.125	25597	8005.33	17876		16.125	1218	1218	17876
16.1333	25601	8005	17868		16.1333	1217	1217	17868
16.1417	25608	8004.67	17860		16.1417	1217	1217	17860
16.15	25618	8004	17853		16.15	1216	1216	17853
16.1583	25629	8003.67	17844		16.1583	1216	1216	17844
16.1667	25641	8003.33	17835		16.1667	1216	1216	17835
16.175	25654	8003.33	17827		16.175	1214	1214	17827
16.1833	25669	8002.67	17819		16.1833	1213	1213	17819
16.1917	25686	8002.33	17811		16.1917	1214	1214	17811
16.2	25704	8002.33	17802		16.2	1213	1213	17802
16.2083	25721	8002	17792		16.2083	1211	1211	17792
16.2167	25741	8001.33	17783		16.2167	1210	1210	17783
16.225	25762	8000.67	17774		16.225	1209	1209	17774
16.2333	25783	8000	17764		16.2333	1208	1208	17764
16.2417	25804	7999.33	17754		16.2417	1206	1206	17754
16.25	25827	7998.67	17746		16.25	1203	1203	17746
16.2583	25850	7998.67	17737		16.2583	1201	1201	17737
16.2667	25875	7998.67	17728		16.2667	1198	1198	17728
16.275	25901	7998.33	17719		16.275	1196	1196	17719
16.2833	25927	7998	17710		16.2833	1194	1194	17710
16.2917	25954	7997.33	17700		16.2917	1193	1193	17700
16.3	25982	7996.67	17689		16.3	1191	1191	17689
16.3083	26010	7996	17679		16.3083	1188	1188	17679
16.3167	26036	7995.67	17668		16.3167	1186	1186	17668
16.325	26059	7995.67	17658		16.325	1183	1183	17658
16.3333	26080	7995	17648		16.3333	1180	1180	17648
16.3417	26099	7994.33	17639		16.3417	1177	1177	17639
16.35	26116	7993.67	17631		16.35	1174	1174	17631
16.3583	26131	7993.33	17622		16.3583	1170	1170	17622
16.3667	26144	7992.67	17610		16.3667	1166	1166	17610
16.375	26154	7992	17598		16.375	1164	1164	17598
16.3833	26161	7991.33	17587		16.3833	1161	1161	17587
16.3917	26166	7990.67	17576		16.3917	1157	1157	17576
16.4	26171	7990.67	17566		16.4	1153	1153	17566
16.4083	26176	7990	17557		16.4083	1150	1150	17557
16.4167	26180	7989.33	17549		16.4167	1147	1147	17549
16.425	26185	7989	17540		16.425	1143	1143	17540
16.4333	26193	7988.33	17531		16.4333	1139	1139	17531
16.4417	26205	7987.67	17522		16.4417	1134	1134	17522
16.45	26219	7986.67	17512		16.45	1129	1129	17512
16.4583	26236	7985.33	17502		16.4583	1124	1124	17502
16.4667	26255	7984.33	17492		16.4667	1118	1118	17492
16.475	26279	7983.67	17482		16.475	1113	1113	17482
16.4833	26304	7983.33	17472		16.4833	1108	1108	17472
16.4917	26332	7982.67	17461		16.4917	1104	1104	17461
16.5	26363	7982.33	17452		16.5	1098	1098	17452
16.5083	26395	7981.67	17441		16.5083	1092	1092	17441
16.5167	26429	7980.67	17430		16.5167	1085	1085	17430
16.525	26462	7979.67	17418		16.525	1079	1079	17418
16.5333	26494	7978.67	17407		16.5333	1075	1075	17407
16.5417	26524	7977.67	17395		16.5417	1069	1069	17395
16.55	26552	7976.33	17384		16.55	1063	1063	17384
16.5583	26579	7975	17374		16.5583	1056	1056	17374
16.5667	26603	7974	17363		16.5667	1051	1051	17363
16.575	26624	7973.67	17351		16.575	1044	1044	17351
16.5833	26643	7973	17341		16.5833	1036	1036	17341
16.5917	26660	7972.33	17331		16.5917	1029	1029	17331
16.6	26678	7971.33	17320		16.6	1023	1023	17320
16.6083	26695	7970.67	17310		16.6083	1017	1017	17310
16.6167	26711	7969.33	17298		16.6167	1011	1011	17298
16.625	26727	7968.67	17287		16.625	1003	1003	17287
16.6333	26742	7968	17277		16.6333	995	995	17277
16.6417	26758	7967	17266		16.6417	987	987	17266
16.65	26772	7966	17255		16.65	978	978	17255
16.6583	26785	7964.67	17245		16.6583	970	970	17245
16.6667	26794	7963.33	17235		16.6667	963	963	17235
16.675	26799	7962	17225		16.675	956	956	17225
16.6833	26801	7960.33	17214		16.6833	949	949	17214
16.6917	26799	7959	17204		16.6917	942	942	17204
16.7	26794	7958	17195		16.7	933	933	17195
16.7083	26783	7956.67	17184		16.7083	924	924	17184
16.7167	26769	7955.33	17174		16.7167	916	916	17174
16.725	26751	7953.67	17164		16.725	908	908	17164
16.7333	26730	7952.33	17155		16.7333	899	899	17155
16.7417	26707	7951	17145		16.7417	890	890	17145
16.75	26684	7949.33	17133		16.75	882	882	17133
16.7583	26661	7948	17123		16.7583	874	874	17123
16.7667	26639	7946.67	17112		16.7667	866	866	17112
16.775	26619	7946	17101		16.775	858	858	17101
16.7833	26600	7945	17090		16.7833	850	850	17090
16.7917	26584	7943.33	17080		16.7917	841	841	17080
16.8	26571	7942	17071		16.8	832	832	17071
16.8083	26558	7940.67	17062		16.8083	822	822	17062
16.8167	26547	7939.33	17053		16.8167	813	813	17053
16.825	26539	7937.67	17044		16.825	806	806	17044
16.8333	26533	7936	17035		16.8333	798	798	17035
16.8417	26528	7934.33	17026		16.8417	790	790	17026
16.85	26523	7932.33	17015		16.85	782	782	17015
16.8583	26520	7930.33	17005		16.8583	775	775	17005
16.8667	26518	7928.33	16995		16.8667	767	767	16995
16.875	26516	7926.67	16987		16.875	758	758	16987
16.8833	26515	7924.67	16977		16.8833	747	747	16977
16.8917	26516	7923	16967		16.8917	738	738	16967
16.9	26520	7921.67	16958		16.9	729	729	16958
16.9083	26527	7919.67	16949		16.9083	719	719	16949
16.9167	26536	7917.33	16939		16.9167	711	711	16939
16.925	26549	7915.67	16929		16.925	704	704	16929
16.9333	26564	7913.67	16918		16.9333	696	696	16918
16.9417	26582	7911.33	16906		16.9417	688	688	16906
16.95	26605	7909.33	16894		16.95	680	680	16894
16.9583	26631	7907	16884		16.9583	672	672	16884
16.9667	26660	7905	16874		16.9667	664	664	16874
16.975	26689	7903	16863		16.975	655	655	16863
16.9833	26717	7901	16853		16.9833	647	647	16853
16.9917	26744	7898.67	16843		16.9917	639	639	16843
17	26772	7896.67	16832		17	632	632	16832
17.0083	26796	7895	16821		17.0083	626	626	16821
17.0167	26817	7893	16810		17.0167	620	620	16810
17.025	26835	7890.67	16799		17.025	614	614	16799
17.0333	26846	7888.33	16786		17.0333	608	608	16786
17.0417	26854	7885.67	16774		17.0417	602	602	16774
17.05	26857	7883	16762		17.05	595	595	16762
17.0583	26856	7881	16751		17.0583	589	589	16751
17.0667	26850	7879.33	16739		17.0667	583	583	16739
17.075	26841	7878	16727		17.075	579	579	16727
17.0833	26828	7876	16714		17.0833	574	574	16714
17.0917	26811	7873.33	16700		17.0917	569	569	16700
17.1	26792	7871.33	16688		17.1	565	565	16688
17.1083	26773	7869.33	16676		17.1083	561	561	16676
17.1167	26752	7867.33	16663		17.1167	560	560	16663
17.125	26731	7865	16648		17.125	558	558	16648
17.1333	26712	7862.33	16633		17.1333	555	555	16633
17.1417	26695	7859.67	16619		17.1417	552	552	16619
17.15	26680	7857.67	16605		17.15	550	550	16605
17.1583	26667	7855.33	16590		17.1583	549	549	16590
17.1667	26657	7853	16577		17.1667	548	548	16577
17.175	26650	7851	16564		17.175	547	547	16564
17.1833	26648	7849.33	16549		17.1833	546	546	16549
17.1917	26649	7847.67	16535		17.1917	547	547	16535
17.2	26655	7845.67	16520		17.2	547	547	16520
17.2083	26665	7843	16506		17.2083	548	548	16506
17.2167	26680	7840.67	16491		17.2167	550	550	16491
17.225	26703	7838.67	16477		17.225	554	554	16477
17.2333	26731	7836.67	16463		17.2333	558	558	16463
17.2417	26767	7834.33	16448		17.2417	561	561	16448
17.25	26811	7832.33	16434		17.25	565	565	16434
17.2583	26862	7830	16419		17.2583	570	570	16419
17.2667	26921	7827.67	16402		17.2667	576	576	16402
17.275	26987	7825.67	16386		17.275	583	583	16386
17.2833	27060	7823.33	16370		17.2833	589	589	16370
17.2917	27139	7821.33	16353		17.2917	598	598	16353
17.3	27226	7819.33	16338		17.3	606	606	16338
17.3083	27319	7817.33	16323		17.3083	614	614	16323
17.3167	27412	7815.33	16307		17.3167	625	625	16307
17.325	27504	7813	16292		17.325	638	638	16292
17.3333	27595	7810.67	16275		17.3333	651	651	16275
17.3417	27685	7808.67	16258		17.3417	664	664	16258
17.35	27768	7806.67	16243		17.35	678	678	16243
17.3583	27844	7805	16226		17.3583	692	692	16226
17.3667	27910	7803.67	16209		17.3667	707	707	16209
17.375	27967	7802	16193		17.375	722	722	16193
17.3833	28012	7800.67	16177		17.3833	741	741	16177
17.3917	28043	7799.33	16160		17.3917	759	759	16160
17.4	28061	7797.67	16144		17.4	777	777	16144
17.4083	28064	7795.67	16128		17.4083	797	797	16128
17.4167	28052	7793.67	16111		17.4167	817	817	16111
17.425	28027	7791.67	16095		17.425	838	838	16095
17.4333	27992	7790.33	16078		17.4333	862	862	16078
17.4417	27948	7788.67	16062		17.4417	886	886	16062
17.45	27896	7786.67	16047		17.45	911	911	16047
17.4583	27838	7784.67	16030		17.4583	937	937	16030
17.4667	27774	7783	16014		17.4667	965	965	16014
17.475	27705	7781.67	15997		17.475	995	995	15997
17.4833	27633	7780.33	15980		17.4833	1025	1025	15980
17.4917	27560	7778.67	15963		17.4917	1057	1057	15963
17.5	27489	7777.67	15948		17.5	1089	1089	15948
17.5083	27418	7776.33	15932		17.5083	1122	1122	15932
17.5167	27350	7774.67	15917		17.5167	1157	1157	15917
17.525	27286	7772.33	15903		17.525	1194	1194	15903
17.5333	27226	7770.33	15888		17.5333	1231	1231	15888
17.5417	27171	7768.67	15873		17.5417	1271	1271	15873
17.55	27120	7767.33	15859		17.55	1312	1312	15859
17.5583	27072	7765.67	15844		17.5583	1353	1353	15844
17.5667	27028	7764	15828		17.5667	1395	1395	15828
17.575	26989	7762.33	15814		17.575	1439	1439	15814
17.5833	26954	7760.67	15800		17.5833	1486	1486	15800
17.5917	26924	7759	15786		17.5917	1533	1533	15786
17.6	26900	7757.33	15772		17.6	1581	1581	15772
17.6083	26877	7756	15759		17.6083	1630	1630	15759
17.6167	26858	7754.33	15745		17.6167	1682	1682	15745
17.625	26843	7753	15732		17.625	1734	1734	15732
17.6333	26830	7751.33	15717		17.6333	1789	1789	15717
17.6417	26821	7750	15703		17.6417	1847	1847	15703
17.65	26814	7748.33	15690		17.65	1905	1905	15690
17.6583	26809	7746.67	15676		17.6583	1965	1965	15676
17.6667	26806	7744.67	15664		17.6667	2028	2028	15664
17.675	26804	7742.67	15652		17.675	2092	2092	15652
17.6833	26804	7740.67	15640		17.6833	2159	2159	15640
17.6917	26806	7739	15627		17.6917	2228	2228	15627
17.7	26807	7738	15615		17.7	2298	2298	15615
17.7083	26808	7736.33	15602		17.7083	2370	2370	15602
17.7167	26808	7734.67	15589		17.7167	2445	2445	15589
17.725	26809	7732.67	15577		17.725	2522	2522	15577
17.7333	26811	7731	15564		17.7333	2600	2600	15564
17.7417	26814	7729.33	15552		17.7417	2679	2679	15552
17.75	26818	7727.67	15542		17.75	2761	2761	15542
17.7583	26825	7726.33	15533		17.7583	2845	2845	15533
17.7667	26833	7724.67	15523		17.7667	2930	2930	15523
17.775	26844	7723	15513		17.775	3018	3018	15513
17.7833	26859	7721.33	15503		17.7833	3110	3110	15503
17.7917	26881	7719	15493		17.7917	3203	3203	15493
17.8	26910	7717	15482		17.8	3299	3299	15482
17.8083	26950	7715.67	15471		17.8083	3397	3397	15471
17.8167	26999	7714.33	15461		17.8167	3497	3497	15461
17.825	27056	7713	15451		17.825	3600	3600	15451
17.8333	27121	7711.67	15441		17.8333	3706	3706	15441
17.8417	27193	7710.33	15431		17.8417	3815	3815	15431
17.85	27269	7708.33	15421		17.85	3925	3925	15421
17.8583	27347	7706.67	15411		17.8583	4037	4037	15411
17.8667	27427	7705	15402		17.8667	4153	4153	15402
17.875	27504	7703.33	15393		17.875	4270	4270	15393
17.8833	27576	7702	15384		17.8833	4391	4391	15384
17.8917	27639	7700.67	15376		17.8917	4516	4516	15376
17.9	27693	7699.67	15368		17.9	4644	4644	15368
17.9083	27736	7698.33	15360		17.9083	4775	4775	15360
17.9167	27768	7696.67	15350		17.9167	4908	4908	15350
17.925	27789	7695.33	15341		17.925	5044	5044	15341
17.9333	27801	7694	15334		17.9333	5184	5184	15334
17.9417	27807	7692.67	15328		17.9417	5328	5328	15328
17.95	27806	7691.67	15322		17.95	5476	5476	15322
17.9583	27801	7690.33	15315		17.9583	5624	5624	15315
17.9667	27793	7689	15307		17.9667	5775	5775	15307
17.975	27782	7687.33	15299		17.975	5932	5932	15299
17.9833	27769	7686	15292		17.9833	6092	6092	15292
17.9917	27756	7684	15285		17.9917	6255	6255	15285
18	27740	7682.67	15277		18	6422	6422	15277
18.0083	27724	7681	15269		18.0083	6594	6594	15269
18.0167	27708	7680	15262		18.0167	6769	6769	15262
18.025	27691	7678.67	15254		18.025	6945	6945	15254
18.0333	27675	7677.67	15248		18.0333	7126	7126	15248
18.0417	27660	7676.33	15240		18.0417	7313	7313	15240
18.05	27647	7675.33	15233		18.05	7504	7504	15233
18.0583	27638	7674.33	15227		18.0583	7700	7700	15227
18.0667	27630	7673	15221		18.0667	7901	7901	15221
18.075	27623	7671.67	15215		18.075	8105	8105	15215
18.0833	27620	7670.67	15210		18.0833	8311	8311	15210
18.0917	27620	7669.67	15204		18.0917	8521	8521	15204
18.1	27625	7669	15198		18.1	8736	8736	15198
18.1083	27634	7667.67	15191		18.1083	8957	8957	15191
18.1167	27647	7666.67	15186		18.1167	9184	9184	15186
18.125	27663	7665.67	15179		18.125	9415	9415	15179
18.1333	27683	7664.33	15172		18.1333	9649	9649	15172
18.1417	27705	7663	15165		18.1417	9888	9888	15165
18.15	27728	7661.67	15159		18.15	10132	10132	15159
18.1583	27752	7660.67	15153		18.1583	10383	10383	15153
18.1667	27776	7659.33	15148		18.1667	10640	10640	15148
18.175	27798	7658.67	15144		18.175	10901	10901	15144
18.1833	27818	7658	15139		18.1833	11167	11167	15139
18.1917	27836	7657	15133		18.1917	11438	11438	15133
18.2	27852	7656	15128		18.2	11715	11715	15128
18.2083	27866	7654.67	15122		18.2083	11999	11999	15122
18.2167	27875	7653	15116		18.2167	12287	12287	15116
18.225	27882	7651.67	15112		18.225	12581	12581	15112
18.2333	27887	7650	15108		18.2333	12882	12882	15108
18.2417	27892	7649	15103		18.2417	13190	13190	15103
18.25	27896	7647.67	15097		18.25	13503	13503	15097
18.2583	27900	7646.33	15091		18.2583	13822	13822	15091
18.2667	27905	7645.33	15087		18.2667	14147	14147	15087
18.275	27912	7644	15083		18.275	14479	14479	15083
18.2833	27924	7643.33	15077		18.2833	14817	14817	15077
18.2917	27940	7642	15073		18.2917	15163	15163	15073
18.3	27962	7640.67	15069		18.3	15514	15514	15069
18.3083	27992	7639.67	15065		18.3083	15872	15872	15065
18.3167	28030	7638	15060		18.3167	16241	16241	15060
18.325	28076	7636.33	15056		18.325	16615	16615	15056
18.3333	28131	7635	15051		18.3333	16996	16996	15051
18.3417	28195	7633.67	15047		18.3417	17385	17385	15047
18.35	28267	7632.67	15042		18.35	17780	17780	15042
18.3583	28345	7631.67	15037		18.3583	18181	18181	15037
18.3667	28429	7630.33	15034		18.3667	18591	18591	15034
18.375	28517	7628.67	15029		18.375	19010	19010	15029
18.3833	28607	7627	15026		18.3833	19437	19437	15026
18.3917	28699	7625	15022		18.3917	19872	19872	15022
18.4	28791	7623.33	15018		18.4	20317	20317	15018
18.4083	28883	7621.67	15013		18.4083	20769	20769	15013
18.4167	28971	7620	15009		18.4167	21230	21230	15009
18.425	29055	7618.67	15005		18.425	21700	21700	15005
18.4333	29135	7617.33	15002		18.4333	22178	22178	15002
18.4417	29211	7615.67	14999		18.4417	22667	22667	14999
18.45	29283	7614	14994		18.45	23165	23165	14994
18.4583	29350	7612	14989		18.4583	23670	23670	14989
18.4667	29411	7610	14984		18.4667	24187	24187	14984
18.475	29467	7608	14979		18.475	24714	24714	14979
18.4833	29518	7606	14973		18.4833	25251	25251	14973
18.4917	29563	7604	14968		18.4917	25797	25797	14968
18.5	29600	7602.33	14963		18.5	26352	26352	14963
18.5083	29629	7600.67	14957		18.5083	26918	26918	14957
18.5167	29647	7598.33	14951		18.5167	27496	27496	14951
18.525	29655	7596	14945		18.525	28084	28084	14945
18.5333	29652	7593.67	14939		18.5333	28683	28683	14939
18.5417	29639	7591.33	14933		18.5417	29294	29294	14933
18.55	29617	7589.33	14927		18.55	29916	29916	14927
18.5583	29587	7587	14922		18.5583	30550	30550	14922
18.5667	29551	7584.67	14918		18.5667	31195	31195	14918
18.575	29510	7582.67	14913		18.575	31852	31852	14913
18.5833	29468	7580.67	14907		18.5833	32520	32520	14907
18.5917	29424	7578.67	14901		18.5917	33202	33202	14901
18.6	29382	7576.33	14896		18.6	33896	33896	14896
18.6083	29344	7574	14890		18.6083	34603	34603	14890
18.6167	29312	7572	14885		18.6167	35323	35323	14885
18.625	29287	7570	14880		18.625	36055	36055	14880
18.6333	29269	7568.33	14875		18.6333	36802	36802	14875
18.6417	29257	7566	14870		18.6417	37561	37561	14870
18.65	29250	7563.33	14865		18.65	38333	38333	14865
18.6583	29246	7560.67	14861		18.6583	39117	39117	14861
18.6667	29241	7558.33	14857		18.6667	39916	39916	14857
18.675	29234	7556	14853		18.675	40729	40729	14853
18.6833	29222	7553.33	14849		18.6833	41556	41556	14849
18.6917	29205	7550.67	14845		18.6917	42397	42397	14845
18.7	29179	7547.67	14839		18.7	43253	43253	14839
18.7083	29144	7545	14834		18.7083	44122	44122	14834
18.7167	29099	7542.33	14830		18.7167	45007	45007	14830
18.725	29044	7540	14826		18.725	45908	45908	14826
18.7333	28982	7537.67	14819		18.7333	46823	46823	14819
18.7417	28913	7534.67	14814		18.7417	47752	47752	14814
18.75	28841	7532	14809		18.75	48697	48697	14809
18.7583	28767	7529	14804		18.7583	49657	49657	14804
18.7667	28693	7525.67	14799		18.7667	50633	50633	14799
18.775	28619	7522.67	14795		18.775	51623	51623	14795
18.7833	28546	7520	14790		18.7833	52628	52628	14790
18.7917	28477	7516.67	14785		18.7917	53649	53649	14785
18.8	28414	7513.33	14781		18.8	54686	54686	14781
18.8083	28355	7509.67	14778		18.8083	55740	55740	14778
18.8167	28302	7506.33	14774		18.8167	56809	56809	14774
18.825	28256	7503	14769		18.825	57893	57893	14769
18.8333	28217	7500	14763		18.8333	58992	58992	14763
18.8417	28185	7496.67	14758		18.8417	60106	60106	14758
18.85	28158	7494	14753		18.85	61236	61236	14753
18.8583	28138	7491	14748		18.8583	62382	62382	14748
18.8667	28122	7487.67	14743		18.8667	63543	63543	14743
18.875	28111	7484.33	14739		18.875	64716	64716	14739
18.8833	28105	7480.67	14735		18.8833	65903	65903	14735
18.8917	28103	7477.33	14731		18.8917	67104	67104	14731
18.9	28104	7474.67	14726		18.9	68319	68319	14726
18.9083	28106	7472	14720		18.9083	69545	69545	14720
18.9167	28110	7469	14715		18.9167	70782	70782	14715
18.925	28115	7466.33	14711		18.925	72031	72031	14711
18.9333	28122	7463.33	14708		18.9333	73291	73291	14708
18.9417	28132	7460	14704		18.9417	74560	74560	14704
18.95	28145	7457	14699		18.95	75838	75838	14699
18.9583	28161	7454.33	14693		18.9583	77123	77123	14693
18.9667	28179	7451.67	14688		18.9667	78416	78416	14688
18.975	28197	7448.67	14683		18.975	79715	79715	14683
18.9833	28217	7446	14678		18.9833	81019	81019	14678
18.9917	28241	7443.67	14672		18.9917	82325	82325	14672
19	28266	7441	14667		19	83633	83633	14667
19.0083	28295	7438.33	14661		19.0083	84941	84941	14661
19.0167	28326	7436	14657		19.0167	86248	86248	14657
19.025	28359	7433.33	14651		19.025	87552	87552	14651
19.0333	28393	7430.67	14644		19.0333	88850	88850	14644
19.0417	28425	7428	14638		19.0417	90143	90143	14638
19.05	28455	7425	14630		19.05	91432	91432	14630
19.0583	28483	7421.67	14624		19.0583	92711	92711	14624
19.0667	28509	7419	14617		19.0667	93979	93979	14617
19.075	28531	7416	14610		19.075	95235	95235	14610
19.0833	28549	7413	14603		19.0833	96477	96477	14603
19.0917	28564	7409.33	14596		19.0917	97704	97704	14596
19.1	28576	7406	14589		19.1	98915	98915	14589
19.1083	28581	7402.67	14582		19.1083	100106	100106	14582
19.1167	28582	7399.67	14575		19.1167	101277	101277	14575
19.125	28581	7396.67	14568		19.125	102427	102427	14568
19.1333	28577	7393.67	14560		19.1333	103553	103553	14560
19.1417	28571	7390.67	14553		19.1417	104658	104658	14553
19.15	28564	7388	14545		19.15	105739	105739	14545
19.1583	28556	7385	14538		19.1583	106795	106795	14538
19.1667	28545	7382	14530		19.1667	107824	107824	14530
19.175	28533	7378.67	14524		19.175	108827	108827	14524
19.1833	28521	7375.33	14517		19.1833	109804	109804	14517
19.1917	28508	7372.33	14510		19.1917	110754	110754	14510
19.2	28494	7369.67	14503		19.2	111674	111674	14503
19.2083	28481	7366.67	14496		19.2083	112568	112568	14496
19.2167	28467	7363.67	14488		19.2167	113432	113432	14488
19.225	28452	7361	14480		19.225	114269	114269	14480
19.2333	28438	7358	14470		19.2333	115078	115078	14470
19.2417	28422	7355.33	14462		19.2417	115859	115859	14462
19.25	28408	7352.67	14453		19.25	116610	116610	14453
19.2583	28393	7350.33	14445		19.2583	117335	117335	14445
19.2667	28379	7347.33	14437		19.2667	118034	118034	14437
19.275	28367	7345	14428		19.275	118705	118705	14428
19.2833	28357	7342.67	14420		19.2833	119350	119350	14420
19.2917	28350	7339.67	14411		19.2917	119971	119971	14411
19.3	28345	7337	14401		19.3	120566	120566	14401
19.3083	28342	7334.33	14391		19.3083	121138	121138	14391
19.3167	28342	7332	14381		19.3167	121684	121684	14381
19.325	28347	7329.33	14372		19.325	122205	122205	14372
19.3333	28353	7327	14364		19.3333	122704	122704	14364
19.3417	28361	7324	14355		19.3417	123183	123183	14355
19.35	28373	7321.33	14344		19.35	123640	123640	14344
19.3583	28387	7319.33	14334		19.3583	124077	124077	14334
19.3667	28401	7317.33	14323		19.3667	124494	124494	14323
19.375	28417	7315.33	14312		19.375	124893	124893	14312
19.3833	28435	7313.67	14301		19.3833	125273	125273	14301
19.3917	28454	7311.67	14290		19.3917	125633	125633	14290
19.4	28472	7309.67	14279		19.4	125975	125975	14279
19.4083	28488	7308	14268		19.4083	126299	126299	14268
19.4167	28505	7306	14257		19.4167	126606	126606	14257
19.425	28523	7304.33	14246		19.425	126896	126896	14246
19.4333	28540	7302.33	14234		19.4333	127171	127171	14234
19.4417	28559	7300.33	14222		19.4417	127430	127430	14222
19.45	28579	7298.67	14210		19.45	127675	127675	14210
19.4583	28599	7297	14197		19.4583	127906	127906	14197
19.4667	28620	7294.67	14185		19.4667	128125	128125	14185
19.475	28641	7292.67	14173		19.475	128329	128329	14173
19.4833	28664	7290.67	14162		19.4833	128520	128520	14162
19.4917	28686	7289	14150		19.4917	128700	128700	14150
19.5	28706	7288	14137		19.5	128868	128868	14137
19.5083	28726	7286	14122		19.5083	129027	129027	14122
19.5167	28742	7284	14109		19.5167	129174	129174	14109
19.525	28756	7282.33	14097		19.525	129309	129309	14097
19.5333	28769	7280.67	14084		19.5333	129432	129432	14084
19.5417	28778	7279	14072		19.5417	129548	129548	14072
19.55	28782	7277.67	14061		19.55	129657	129657	14061
19.5583	28782	7276	14049		19.5583	129756	129756	14049
19.5667	28781	7274.67	14036		19.5667	129846	129846	14036
19.575	28776	7273	14023		19.575	129928	129928	14023
19.5833	28770	7271	14010		19.5833	130001	130001	14010
19.5917	28762	7268.67	13996		19.5917	130067	130067	13996
19.6	28751	7266.67	13984		19.6	130126	130126	13984
19.6083	28737	7265.33	13972		19.6083	130179	130179	13972
19.6167	28722	7264	13961		19.6167	130228	130228	13961
19.625	28707	7263	13949		19.625	130274	130274	13949
19.6333	28694	7261.33	13938		19.6333	130316	130316	13938
19.6417	28682	7260	13926		19.6417	130357	130357	13926
19.65	28671	7258.67	13914		19.65	130394	130394	13914
19.6583	28661	7257.33	13901		19.6583	130429	130429	13901
19.6667	28657	7255.67	13889		19.6667	130462	130462	13889
19.675	28659	7254.67	13878		19.675	130491	130491	13878
19.6833	28666	7253.67	13867		19.6833	130518	130518	13867
19.6917	28680	7252.33	13855		19.6917	130540	130540	13855
19.7	28700	7251.33	13843		19.7	130556	130556	13843
19.7083	28728	7250.33	13831		19.7083	130567	130567	13831
19.7167	28765	7249	13820		19.7167	130569	130569	13820
19.725	28811	7247.67	13810		19.725	130560	130560	13810
19.7333	28868	7246.33	13798		19.7333	130539	130539	13798
19.7417	28938	7245.33	13788		19.7417	130506	130506	13788
19.75	29018	7244	13778		19.75	130461	130461	13778
19.7583	29108	7243	13767		19.7583	130403	130403	13767
19.7667	29207	7242	13756		19.7667	130327	130327	13756
19.775	29312	7241	13746		19.775	130237	130237	13746
19.7833	29423	7239.67	13736		19.7833	130132	130132	13736
19.7917	29537	7238.67	13725		19.7917	130013	130013	13725
19.8	29651	7238	13715		19.8	129880	129880	13715
19.8083	29759	7237	13705		19.8083	129733	129733	13705
19.8167	29862	7235.33	13693		19.8167	129575	129575	13693
19.825	29957	7234.33	13681		19.825	129406	129406	13681
19.8333	30041	7233.33	13668		19.8333	129228	129228	13668
19.8417	30114	7232.33	13656		19.8417	129044	129044	13656
19.85	30175	7231.33	13645		19.85	128856	128856	13645
19.8583	30223	7229.67	13633		19.8583	128663	128663	13633
19.8667	30261	7228.33	13622		19.8667	128470	128470	13622
19.875	30286	7227.33	13610		19.875	128276	128276	13610
19.8833	30301	7226	13598		19.8833	128085	128085	13598
19.8917	30309	7224.67	13585		19.8917	127896	127896	13585
19.9	30309	7223.67	13573		19.9	127711	127711	13573
19.9083	30303	7222.67	13562		19.9083	127530	127530	13562
19.9167	30293	7221	13551		19.9167	127352	127352	13551
19.925	30279	7220	13540		19.925	127179	127179	13540
19.9333	30262	7218.33	13528		19.9333	127012	127012	13528
19.9417	30243	7216.67	13515		19.9417	126850	126850	13515
19.95	30222	7215.33	13502		19.95	126695	126695	13502
19.9583	30200	7214.33	13490		19.9583	126545	126545	13490
19.9667	30177	7213.33	13479		19.9667	126400	126400	13479
19.975	30153	7212	13466		19.975	126262	126262	13466
19.9833	30125	7211	13455		19.9833	126133	126133	13455
19.9917	30095	7209.67	13443		19.9917	126015	126015	13443
20	30061	7208.33	13431		20	125910	125910	13431
20.0083	30024	7207.33	13420		20.0083	125819	125819	13420
20.0167	29982	7206	13408		20.0167	125739	125739	13408
20.025	29936	7205.33	13396		20.025	125673	125673	13396
20.0333	29884	7204.33	13384		20.0333	125615	125615	13384
20.0417	29829	7203.33	13372		20.0417	125560	125560	13372
20.05	29769	7202.33	13360		20.05	125502	125502	13360
20.0583	29707	7200.67	13347		20.0583	125435	125435	13347
20.0667	29642	7199	13335		20.0667	125356	125356	13335
20.075	29575	7198	13323		20.075	125258	125258	13323
20.0833	29506	7197	13311		20.0833	125141	125141	13311
20.0917	29438	7196	13299		20.0917	125006	125006	13299
20.1	29370	7195	13287		20.1	124856	124856	13287
20.1083	29304	7194	13276		20.1083	124695	124695	13276
20.1167	29243	7193	13263		20.1167	124526	124526	13263
20.125	29184	7191.33	13251		20.125	124353	124353	13251
20.1333	29129	7189.67	13240		20.1333	124180	124180	13240
20.1417	29078	7188.33	13228		20.1417	124008	124008	13228
20.15	29030	7187.33	13217		20.15	123835	123835	13217
20.1583	28987	7186	13206		20.1583	123663	123663	13206
20.1667	28948	7185	13195		20.1667	123494	123494	13195
20.175	28912	7184.33	13185		20.175	123332	123332	13185
20.1833	28881	7183	13174		20.1833	123175	123175	13174
20.1917	28853	7181.67	13164		20.1917	123023	123023	13164
20.2	28829	7180.67	13154		20.2	122877	122877	13154
20.2083	28805	7180	13142		20.2083	122738	122738	13142
20.2167	28784	7179.67	13131		20.2167	122607	122607	13131
20.225	28766	7178.33	13118		20.225	122481	122481	13118
20.2333	28750	7177	13106		20.2333	122356	122356	13106
20.2417	28736	7176	13094		20.2417	122234	122234	13094
20.25	28726	7175.33	13083		20.25	122112	122112	13083
20.2583	28718	7174.33	13072		20.2583	121990	121990	13072
20.2667	28710	7173.67	13060		20.2667	121866	121866	13060
20.275	28705	7172.67	13047		20.275	121742	121742	13047
20.2833	28701	7172	13033		20.2833	121615	121615	13033
20.2917	28700	7171	13020		20.2917	121488	121488	13020
20.3	28702	7170.33	13007		20.3	121361	121361	13007
20.3083	28706	7170	12995		20.3083	121234	121234	12995
20.3167	28713	7169.67	12983		20.3167	121105	121105	12983
20.325	28721	7169.33	12972		20.325	120974	120974	12972
20.3333	28731	7169	12960		20.3333	120841	120841	12960
20.3417	28743	7168.67	12947		20.3417	120706	120706	12947
20.35	28756	7168.33	12935		20.35	120572	120572	12935
20.3583	28770	7168.33	12923		20.3583	120440	120440	12923
20.3667	28786	7168.33	12910		20.3667	120309	120309	12910
20.375	28803	7168.33	12897		20.375	120178	120178	12897
20.3833	28820	7168.33	12885		20.3833	120047	120047	12885
20.3917	28836	7167.67	12873		20.3917	119920	119920	12873
20.4	28853	7167.33	12861		20.4	119798	119798	12861
20.4083	28871	7167	12850		20.4083	119687	119687	12850
20.4167	28888	7166.33	12838		20.4167	119594	119594	12838
20.425	28906	7166	12826		20.425	119525	119525	12826
20.4333	28923	7165.67	12814		20.4333	119492	119492	12814
20.4417	28942	7165.67	12804		20.4417	119507	119507	12804
20.45	28963	7165.33	12794		20.45	119588	119588	12794
20.4583	28987	7164.33	12783		20.4583	119748	119748	12783
20.4667	29011	7163.67	12772		20.4667	120000	120000	12772
20.475	29038	7163	12760		20.475	120354	120354	12760
20.4833	29067	7162.33	12750		20.4833	120819	120819	12750
20.4917	29098	7162	12738		20.4917	121392	121392	12738
20.5	29132	7161.67	12727		20.5	122064	122064	12727
20.5083	29170	7161.33	12716		20.5083	122811	122811	12716
20.5167	29209	7160.67	12704		20.5167	123602	123602	12704
20.525	29250	7160	12694		20.525	124401	124401	12694
20.5333	29294	7159.33	12684		20.5333	125157	125157	12684
20.5417	29341	7159	12675		20.5417	125821	125821	12675
20.55	29390	7158.33	12664		20.55	126346	126346	12664
20.5583	29442	7157.67	12654		20.5583	126692	126692	12654
20.5667	29496	7157	12645		20.5667	126829	126829	12645
20.575	29555	7156.33	12635		20.575	126749	126749	12635
20.5833	29618	7155.67	12625		20.5833	126454	126454	12625
20.5917	29685	7155	12614		20.5917	125971	125971	12614
20.6	29758	7154	12605		20.6	125332	125332	12605
20.6083	29838	7153.33	12595		20.6083	124578	124578	12595
20.6167	29922	7152	12585		20.6167	123755	123755	12585
20.625	30011	7150.67	12574		20.625	122906	122906	12574
20.6333	30103	7149.33	12564		20.6333	122068	122068	12564
20.6417	30198	7148.33	12554		20.6417	121267	121267	12554
20.65	30291	7147.67	12544		20.65	120526	120526	12544
20.6583	30384	7146.67	12533		20.6583	119856	119856	12533
20.6667	30472	7145.33	12523		20.6667	119257	119257	12523
20.675	30556	7144	12514		20.675	118725	118725	12514
20.6833	30632	7142.33	12506		20.6833	118254	118254	12506
20.6917	30697	7140.67	12497		20.6917	117835	117835	12497
20.7	30751	7139.33	12488		20.7	117457	117457	12488
20.7083	30792	7137.67	12478		20.7083	117112	117112	12478
20.7167	30822	7136.67	12469		20.7167	116790	116790	12469
20.725	30839	7136	12459		20.725	116483	116483	12459
20.7333	30845	7134.33	12450		20.7333	116188	116188	12450
20.7417	30843	7133	12441		20.7417	115901	115901	12441
20.75	30832	7131.67	12431		20.75	115619	115619	12431
20.7583	30816	7130.33	12421		20.7583	115345	115345	12421
20.7667	30796	7129	12412		20.7667	115080	115080	12412
20.775	30776	7127.33	12403		20.775	114825	114825	12403
20.7833	30758	7126	12395		20.7833	114582	114582	12395
20.7917	30745	7125	12387		20.7917	114350	114350	12387
20.8	30739	7124	12378		20.8	114129	114129	12378
20.8083	30740	7123.33	12370		20.8083	113919	113919	12370
20.8167	30750	7122	12361		20.8167	113721	113721	12361
20.825	30768	7120.67	12352		20.825	113535	113535	12352
20.8333	30791	7119.67	12343		20.8333	113359	113359	12343
20.8417	30820	7119	12334		20.8417	113190	113190	12334
20.85	30852	7118	12324		20.85	113028	113028	12324
20.8583	30886	7117	12315		20.8583	112872	112872	12315
20.8667	30918	7116	12307		20.8667	112721	112721	12307
20.875	30946	7114.67	12300		20.875	112574	112574	12300
20.8833	30971	7113.33	12291		20.8833	112429	112429	12291
20.8917	30988	7112.33	12283		20.8917	112289	112289	12283
20.9	30997	7111	12274		20.9	112150	112150	12274
20.9083	30996	7109.67	12266		20.9083	112013	112013	12266
20.9167	30987	7108.67	12258		20.9167	111876	111876	12258
20.925	30969	7107.33	12249		20.925	111741	111741	12249
20.9333	30940	7106	12240		20.9333	111607	111607	12240
20.9417	30902	7105	12231		20.9417	111474	111474	12231
20.95	30855	7104	12222		20.95	111342	111342	12222
20.9583	30801	7102.33	12212		20.9583	111212	111212	12212
20.9667	30739	7101	12203		20.9667	111083	111083	12203
20.975	30669	7099.67	12195		20.975	110954	110954	12195
20.9833	30594	7098.67	12188		20.9833	110825	110825	12188
20.9917	30518	7097	12180		20.9917	110699	110699	12180
21	30442	7095.67	12171		21	110576	110576	12171
21.0083	30366	7094	12162		21.0083	110454	110454	12162
21.0167	30293	7092.33	12153		21.0167	110335	110335	12153
21.025	30224	7090.67	12144		21.025	110218	110218	12144
21.0333	30162	7089.33	12136		21.0333	110106	110106	12136
21.0417	30107	7088.33	12128		21.0417	109996	109996	12128
21.05	30058	7087	12120		21.05	109890	109890	12120
21.0583	30019	7085.67	12113		21.0583	109788	109788	12113
21.0667	29988	7084	12105		21.0667	109689	109689	12105
21.075	29967	7082.67	12097		21.075	109594	109594	12097
21.0833	29956	7081.33	12087		21.0833	109502	109502	12087
21.0917	29952	7080	12078		21.0917	109412	109412	12078
21.1	29957	7078.67	12069		21.1	109323	109323	12069
21.1083	29967	7077.33	12061		21.1083	109238	109238	12061
21.1167	29984	7076	12052		21.1167	109151	109151	12052
21.125	30009	7074.67	12043		21.125	109063	109063	12043
21.1333	30041	7073.33	12034		21.1333	108978	108978	12034
21.1417	30078	7072	12026		21.1417	108892	108892	12026
21.15	30123	7071	12017		21.15	108807	108807	12017
21.1583	30175	7069.67	12007		21.1583	108720	108720	12007
21.1667	30234	7068.67	11998		21.1667	108633	108633	11998
21.175	30302	7068	11990		21.175	108544	108544	11990
21.1833	30378	7066.67	11982		21.1833	108456	108456	11982
21.1917	30463	7065.33	11975		21.1917	108368	108368	11975
21.2	30559	7064	11968		21.2	108280	108280	11968
21.2083	30665	7063	11961		21.2083	108192	108192	11961
21.2167	30780	7062	11954		21.2167	108107	108107	11954
21.225	30903	7061	11945		21.225	108024	108024	11945
21.2333	31031	7060	11937		21.2333	107942	107942	11937
21.2417	31162	7059.33	11928		21.2417	107863	107863	11928
21.25	31294	7058.67	11920		21.25	107788	107788	11920
21.2583	31423	7058	11912		21.2583	107719	107719	11912
21.2667	31545	7057.33	11905		21.2667	107658	107658	11905
21.275	31657	7056.67	11896		21.275	107605	107605	11896
21.2833	31758	7056	11887		21.2833	107561	107561	11887
21.2917	31841	7054.67	11878		21.2917	107534	107534	11878
21.3	31904	7053.67	11869		21.3	107525	107525	11869
21.3083	31946	7052.33	11861		21.3083	107535	107535	11861
21.3167	31966	7051.33	11853		21.3167	107562	107562	11853
21.325	31963	7050.33	11844		21.325	107603	107603	11844
21.3333	31937	7049.33	11837		21.3333	107657	107657	11837
21.3417	31889	7048.67	11830		21.3417	107721	107721	11830
21.35	31821	7047.67	11823		21.35	107790	107790	11823
21.3583	31736	7046.33	11815		21.3583	107862	107862	11815
21.3667	31636	7045.33	11807		21.3667	107936	107936	11807
21.375	31526	7044.33	11798		21.375	108010	108010	11798
21.3833	31409	7043.33	11788		21.3833	108080	108080	11788
21.3917	31288	7041.67	11780		21.3917	108143	108143	11780
21.4	31165	7040.33	11771		21.4	108192	108192	11771
21.4083	31043	7039	11763		21.4083	108221	108221	11763
21.4167	30924	7037	11754		21.4167	108226	108226	11754
21.425	30809	7035	11745		21.425	108202	108202	11745
21.4333	30701	7033.33	11736		21.4333	108149	108149	11736
21.4417	30602	7031.67	11726		21.4417	108066	108066	11726
21.45	30511	7030.33	11717		21.45	107958	107958	11717
21.4583	30429	7028.33	11708		21.4583	107833	107833	11708
21.4667	30356	7027	11699		21.4667	107693	107693	11699
21.475	30293	7025	11689		21.475	107546	107546	11689
21.4833	30239	7023	11680		21.4833	107398	107398	11680
21.4917	30194	7021	11671		21.4917	107254	107254	11671
21.5	30156	7019.33	11661		21.5	107118	107118	11661
21.5083	30126	7017.33	11652		21.5083	106992	106992	11652
21.5167	30102	7015.67	11643		21.5167	106880	106880	11643
21.525	30085	7014	11634		21.525	106780	106780	11634
21.5333	30074	7012.67	11625		21.5333	106692	106692	11625
21.5417	30068	7011.33	11616		21.5417	106617	106617	11616
21.55	30063	7009.67	11607		21.55	106555	106555	11607
21.5583	30061	7008	11597		21.5583	106503	106503	11597
21.5667	30061	7005.67	11589		21.5667	106459	106459	11589
21.575	30061	7003.67	11581		21.575	106422	106422	11581
21.5833	30061	7002.33	11573		21.5833	106394	106394	11573
21.5917	30062	7001.33	11564		21.5917	106374	106374	11564
21.6	30065	7000	11556		21.6	106363	106363	11556
21.6083	30069	6998.67	11548		21.6083	106364	106364	11548
21.6167	30076	6997.33	11539		21.6167	106378	106378	11539
21.625	30083	6996	11531		21.625	106407	106407	11531
21.6333	30091	6995	11523		21.6333	106452	106452	11523
21.6417	30101	6994	11516		21.6417	106513	106513	11516
[truncated: 1,603 more rows]

## Sheet: fig 4e
	No.	Fluorescence intensity (a.u.)	Fluorescence intensity (a.u.)	Fluorescence intensity (a.u.)	Fluorescence intensity (a.u.)	Fluorescence intensity (a.u.)	SD
		group 1	group 2	group 3	group 4	averge
FAP-α	1	3690	3582	3731	3488	3622.75	94.9457
Pepsin	2	16	30	24	34	26	6.78233
Pancreatin	3	61	12	1	12	21.5	23.2433
Lipase	4	41	3	-2	12	13.5	16.6508
BSA	5	12	38	16	7	18.25	11.8401

[truncated: 14 more sheets: fig 5h, fig 6b, fig 6c, fig 7b, Fig 7e, fig 8 a, fig 8b, Fig S9, Fig S10, Fig S12, Fig S14, Fig S20, Fig S21, Fig S25]
